# Supplementary material for: Mass Spectrometry Identification of Biomarkers in Extracellular Vesicles From Plasmodium vivax Liver Hypnozoite Infections
Source: Mol Cell Proteomics. 2022 Aug 24;21(10):100406. doi: 10.1016/j.mcpro.2022.100406 (PMC9520272; doi:10.1016/j.mcpro.2022.100406)
Supplement: Supplementary Table 1 [file mmc2.xlsx]

## Sheet: Table 1
A. H.sapiens proteins identified in plasma-derived EVs from P. vivax infected FRG huHep mice from all experimental groups. Common contaminants (keratins) and proteins identified with less than 2 unique peptides has been removed. Total proteins identified: 146.
														Uninfected			IV-infection-control-D8			IV-infection-treated-D8			MB-infection-control-D8			MB-infection-treated-D8			IV-infection-control-D21			IV-infection-treated-D21			tafenoquine-treated
Master	Accession	Description	Exp. q-value: Mascot	Coverage [%]	# Protein Groups	# Peptides	# PSMs	# Protein Unique Peptides	# Unique Peptides	# AAs	MW [kDa]	calc. pI	Score Mascot: Mascot	Abundances (by Bio. Rep.): Uninfected,1	Abundances (by Bio. Rep.): Uninfected,2	Abundances (by Bio. Rep.): Uninfected,3	Abundances (by Bio. Rep.): IV-infection-control-D8,1	Abundances (by Bio. Rep.): IV-infection-control-D8,2	Abundances (by Bio. Rep.): IV-infection-control-D8,3	Abundances (by Bio. Rep.): IV-infection-treated-D8,1	Abundances (by Bio. Rep.): IV-infection-treated-D8,2	Abundances (by Bio. Rep.): IV-infection-treated-D8,3	Abundances (by Bio. Rep.): MB-infection-control-D8,1	Abundances (by Bio. Rep.): MB-infection-control-D8,2	Abundances (by Bio. Rep.): MB-infection-control-D8,3	Abundances (by Bio. Rep.): MB-infection-treated-D8,1	Abundances (by Bio. Rep.): MB-infection-treated-D8,2	Abundances (by Bio. Rep.): MB-infection-treated-D8,3	Abundances (by Bio. Rep.): IV-infection-control-D1,1	Abundances (by Bio. Rep.): IV-infection-control-D1,2	Abundances (by Bio. Rep.): IV-infection-control-D1,3	Abundances (by Bio. Rep.): IV-infection-treated-D1,1	Abundances (by Bio. Rep.): IV-infection-treated-D1,2	Abundances (by Bio. Rep.): IV-infection-treated-D1,3	Abundances (by Bio. Rep.): tafenoquine-treated,1	Abundances (by Bio. Rep.): tafenoquine-treated,2	Abundances (by Bio. Rep.): tafenoquine-treated,3		Modifications
IsMasterProtein	P62258	14-3-3 protein epsilon OS=Homo sapiens OX=9606 GN=YWHAE PE=1 SV=1	0.005	22	1	6	37	3	3	255	29.2	4.74	805	21566.1	31869.7	31684		172281	64613.1			20731.9				38821.5	49399.4	88286.9						22927.9	67744.8	76547.3	39966		Acetyl [N-Term]
IsMasterProtein	P68133	Actin, alpha skeletal muscle OS=Homo sapiens OX=9606 GN=ACTA1 PE=1 SV=1	0	37	1	11	149	1	4	377	42	5.39	3692	92732.3	176627	212729	73797.1	883415	788623	128038		199990	143581	187851	391478	71075.8	426933	1.53032e+06	39278.1	96597.4	75074.9	10041.6	37641.6	173977	175099	300645	20080.7
IsMasterProtein	P43652	Afamin OS=Homo sapiens OX=9606 GN=AFM PE=1 SV=1	0.024	7	1	4	16	2	2	599	69	5.9	415										625660	508142	571385				255273		83390.4	32213.6				108297	45195.9
IsMasterProtein	Q99996	A-kinase anchor protein 9 OS=Homo sapiens OX=9606 GN=AKAP9 PE=1 SV=4	0.327	1	1	2	7	2	2	3907	452.7	4.98	59	168253	215251	472829	1.16228e+06	1.88578e+06	2.36103e+06	1.367e+06		1.33641e+06	6.17165e+06	4.978e+06	4.2587e+06	599970	406540	927511	1.33097e+06	365393	651337	184321	237361	420513	46894.7	363445	285202
IsMasterProtein	P02763	Alpha-1-acid glycoprotein 1 OS=Homo sapiens OX=9606 GN=ORM1 PE=1 SV=1	0.075	29	1	5	13	4	4	201	23.5	5.02	238			11989.6						69045.9	288561	292916	162775				280258	15467	117584		14373.3	16040.2		9580.72	11543.8
IsMasterProtein	P19652	Alpha-1-acid glycoprotein 2 OS=Homo sapiens OX=9606 GN=ORM2 PE=1 SV=2	0.036	17	1	3	10	2	2	201	23.6	5.11	327	28444		14083.7	20613.3					19928	86656.5	123434	123816				96285.4	13347.7	35063.2			21033.2
IsMasterProtein	P01011	Alpha-1-antichymotrypsin OS=Homo sapiens OX=9606 GN=SERPINA3 PE=1 SV=2	0	27	1	9	60	9	9	423	47.6	5.52	1850	39830.1	49490.2	122809	161806	109361	236225	233650		208720	375163	1.1988e+06	1.54142e+06	70145.1	124276	25563.6	419959	238824	720051	68114.5	286626	317060	150760	548790	765313
IsMasterProtein	P01009	Alpha-1-antitrypsin OS=Homo sapiens OX=9606 GN=SERPINA1 PE=1 SV=3	0	54	1	21	394	19	21	418	46.7	5.59	12818	700230	1.00699e+06	1.47044e+06	2006749	1.91858e+06	4.74097e+06	3.66898e+06	217450	2.99389e+06	2.13468e+07	16146977	15744845	1.30008e+06	1.68764e+06	1.51429e+06	4.43971e+06	2.16949e+06	7.32944e+06	830692	1.64541e+06	2.02602e+06	1.04288e+07	6236986	5.11116e+07
IsMasterProtein	P04217	Alpha-1B-glycoprotein OS=Homo sapiens OX=9606 GN=A1BG PE=1 SV=4	0.271	8	1	3	4	3	3	495	54.2	5.86	69	30334.6		19843.4		53811.8		43199.7	23303.6	42533.6	368369	325124	42312.8				61048.4		22654.2					56411.2	28381
IsMasterProtein	P08697	Alpha-2-antiplasmin OS=Homo sapiens OX=9606 GN=SERPINF2 PE=1 SV=3	0.003	23	1	9	55	8	8	491	54.5	6.29	1374	50154	88332.4	134157	23843.6	71238.8	527795	271731	91172	378147	1.03174e+06	1.69428e+06	973486	72736	47364	245485	311983	164789	369755	78854.2	124339	237030	311933	579617	1.35198e+06
IsMasterProtein	P02765	Alpha-2-HS-glycoprotein OS=Homo sapiens OX=9606 GN=AHSG PE=1 SV=2	0.003	12	1	4	53	3	3	367	39.3	5.72	1236	265834	244327	754490	951119	823033	1.70397e+06	1.27566e+06	517696	1.2872e+06	6.75666e+06	7.00971e+06	4.50833e+06	469994	510374	451574	1.65937e+06	265537	1.53184e+06	254989	325072	878088	263430	1.37858e+06	1.67419e+06
IsMasterProtein	P01023	Alpha-2-macroglobulin OS=Homo sapiens OX=9606 GN=A2M PE=1 SV=3	0	72	1	96	7272	83	84	1474	163.2	6.46	285404	5.42781e+07	1.75516e+08	1.86732e+08	5.31154e+08	5.77657e+08	1.05106e+09	5.77799e+08	1.89931e+08	2.71829e+08	1.23294e+09	1.16162e+09	1.12021e+09	1.79656e+08	2.86279e+08	6.33301e+08	3.40066e+08	3.76849e+08	3.02364e+08	9.84238e+07	2.59323e+08	4.35973e+08	5.30439e+07	1.16097e+08	7.14586e+07
IsMasterProtein	P12814	Alpha-actinin-1 OS=Homo sapiens OX=9606 GN=ACTN1 PE=1 SV=2	0.122	7	1	5	6	0	5	892	103	5.41	170					86879.3	54475.8	18281.3			28248.5				27244.1	44247.5		31415	40567.5			11129.3	32343.2	47598.1
IsMasterProtein	Q9Y5C1	Angiopoietin-related protein 3 OS=Homo sapiens OX=9606 GN=ANGPTL3 PE=1 SV=1	0.024	10	1	5	25	3	3	460	53.6	6.7	400					30830.2	77361.1	159135		39358.1	31992.5	154111	124119		15356.2		132283	109185	63882.4	25796.1		102873		24540.2
IsMasterProtein	P01019	Angiotensinogen OS=Homo sapiens OX=9606 GN=AGT PE=1 SV=1	0	20	1	7	74	7	7	485	53.1	6.32	2317	40585.9	50371	106477	150888	259628	435876	293922	116441	253477	942647	877556	1.23748e+06	64869.8	131926	159650	270544	95730.1	325077	29993.9	125223	120439	655441	403994	843991
IsMasterProtein	P07355	Annexin A2 OS=Homo sapiens OX=9606 GN=ANXA2 PE=1 SV=2	0.022	18	1	6	19	0	6	339	38.6	7.75	486	71034.4	150607	150785		57194.9					36003.1			14969.8	40600.1	84124.5							92137.4		19072.4
IsMasterProtein	P01008	Antithrombin-III OS=Homo sapiens OX=9606 GN=SERPINC1 PE=1 SV=1	0	46	1	21	308	11	11	464	52.6	6.71	11495	27584.4	40735.8	54520.5	615097	1.0018e+06	1.40604e+06	1.23725e+06	129383	381311	3.56534e+06	5.21182e+06	3.52282e+06	129251	292167	543429	604315	208399	741811	302388	233103	643144	264376	1.06966e+06	596190
IsMasterProtein	P02647	Apolipoprotein A-I OS=Homo sapiens OX=9606 GN=APOA1 PE=1 SV=1	0	74	1	29	662	28	29	267	30.8	5.76	19203	4.54694e+06	6.21415e+06	8.6477e+06	9.06366e+07	5.77349e+07	1.52085e+08	1.06685e+08	5.78238e+07	7.89618e+07	5.28569e+08	6.2466e+08	3.26952e+08	1.47662e+07	2.71328e+07	4.57644e+07	4.08476e+07	1.10779e+07	2.92151e+07	1.92195e+07	1.14761e+07	1.21426e+07	1.61635e+07	4.71813e+07	5.39829e+07
IsMasterProtein	P02652	Apolipoprotein A-II OS=Homo sapiens OX=9606 GN=APOA2 PE=1 SV=1	0	62	1	7	193	7	7	100	11.2	6.62	6905	3.68558e+06	5.64685e+06	6.35486e+06	3.4373e+07	2.45006e+07	5.65351e+07	3.53196e+07	2.3786e+07	3.51304e+07	2.17488e+08	1.67898e+08	111901660	9.17064e+06	9.96539e+06	1.38741e+07	2.95199e+07	8.31571e+06	2.59474e+07	1.2811e+07	6.37046e+06	1.77825e+07	7.63464e+06	2.33688e+07	3.91892e+07
IsMasterProtein	P06727	Apolipoprotein A-IV OS=Homo sapiens OX=9606 GN=APOA4 PE=1 SV=3	0.013	8	1	3	34	2	2	396	45.4	5.38	663	19478.3	52249.3	39940.5	29749.2	250997	288783	87051.6	113732	139432		197764		44427.2	87907.8	75224.7
IsMasterProtein	Q6Q788	Apolipoprotein A-V OS=Homo sapiens OX=9606 GN=APOA5 PE=1 SV=1	0.025	12	1	4	18	4	4	366	41.2	6.43	408	60273.1	50156.2	60430.9	41779.5	55007.7	95194.7	61532.6		64697.9				21842.4				72662.7		25946.3	29797.6	140994	32335.3	49028.1	20177.8
IsMasterProtein	P04114	Apolipoprotein B-100 OS=Homo sapiens OX=9606 GN=APOB PE=1 SV=2	0	71	1	298	8111	281	281	4563	515.3	7.05	301800	5.47821e+06	8.89791e+06	1.89791e+07	2.01107e+07	3.17865e+07	6.26003e+07	3.42039e+07	1.05121e+07	2.21953e+07	4.06799e+07	5.22734e+07	9.16065e+07	9.86621e+06	1.9587e+07	1.83547e+07	4.70871e+07	5.82794e+07	3.10254e+07	1.62359e+07	2.47303e+07	7.49548e+07	3.12456e+07	9.47516e+07	3.19064e+07
IsMasterProtein	P02654	Apolipoprotein C-I OS=Homo sapiens OX=9606 GN=APOC1 PE=1 SV=1	0.003	30	1	3	66	2	2	83	9.3	8.47	1630	26691.9	1.92576e+06	3.028e+06	157040	1.81165e+06	2.82278e+06	799446	1411720	1.60224e+06	601917	3.28288e+07	370054	224434	208366	886004	258901	3.79044e+06	3.76321e+06	5.80503e+06		77941.5	615829	7.9105e+06	2.66997e+06
IsMasterProtein	P02655	Apolipoprotein C-II OS=Homo sapiens OX=9606 GN=APOC2 PE=1 SV=1	0	59	1	7	196	7	7	101	11.3	4.72	11575	6.81933e+07	4.90971e+07	9.94093e+07	1.92487e+07	1.58713e+07	1.55428e+07	2.17777e+07	5.55958e+06	15649652	6.83292e+07	4.77458e+07	9.1936e+06	3.57264e+06	2.8012e+06	2.34228e+06	3.2618e+07	3.24125e+07	4.70269e+06	2.97766e+07	1.958e+06	3.20697e+07	3038724	1.90383e+07	7.79784e+06
IsMasterProtein	P02656	Apolipoprotein C-III OS=Homo sapiens OX=9606 GN=APOC3 PE=1 SV=1	0	57	1	5	132	5	5	99	10.8	5.41	5676	2.96e+07	2.57016e+07	5.15385e+07	2.27347e+07	3.03794e+07	3.65143e+07	1.60482e+07	1.25406e+07	2.35379e+07	8.49702e+07	1.05885e+08	5.33988e+07	6.2382e+06	5.08217e+06	5.51425e+06	2.4621e+07	1.19385e+07	7.17157e+06	1.54243e+07	2.33223e+06	2.02828e+07	2.74002e+06	1.72132e+07	9.22703e+06
IsMasterProtein	P55056	Apolipoprotein C-IV OS=Homo sapiens OX=9606 GN=APOC4 PE=1 SV=1	0.16	22	1	3	9	3	3	127	14.5	8.92	120	42751.1	154424	369509	42757	91768.5	194009	76202.5		163402	232423	755041	372551	17763.5	95445.3	80374	180889	504443	200168	206624	70451.9	534403	150084	851320	65552.4
IsMasterProtein	P02649	Apolipoprotein E OS=Homo sapiens OX=9606 GN=APOE PE=1 SV=1	0	78	1	29	941	20	21	317	36.1	5.73	33573	9.87933e+06	1.43142e+07	1.59092e+07	3.0736e+07	7.85067e+07	1.46241e+08	4.86867e+07	1.80642e+07	3.38427e+07	7.59304e+07	2.11195e+08	1.18911e+08	1.59219e+07	1.74972e+07	2.68811e+07	3.08922e+07	2.22408e+07	1.60081e+07	2.38744e+07	1.59944e+07	4.15101e+07	4.82013e+07	1.09856e+08	1.14117e+08
IsMasterProtein	O14791	Apolipoprotein L1 OS=Homo sapiens OX=9606 GN=APOL1 PE=1 SV=5	0	15	1	6	65	6	6	398	43.9	5.81	2111	164288	259138	308872	460111	607720	1.13754e+06	705740	168927	510090	1.41117e+06	1.6717e+06	1.62257e+06	144974	251269	259897	469062	114086	157216	88756.7	75902.9	144637	188724	534761	668088
IsMasterProtein	O95445	Apolipoprotein M OS=Homo sapiens OX=9606 GN=APOM PE=1 SV=2	0.025	47	1	7	30	4	4	188	21.2	6.01	413		34495.3			20182.9	29182.5	65171.6		14208	119237	275626	78791.3		15586	17756.7		96508.2	82422.2	40232.7		69342.9		45246.2	20040.8
IsMasterProtein	P08519	Apolipoprotein(a) OS=Homo sapiens OX=9606 GN=LPA PE=1 SV=1	0.162	7	1	3	11	3	3	4548	501	5.88	112	76360.3	236626	100592	1.09925e+06	1.0322e+06	1.18642e+06	1.12277e+06	244591	800216	3.35173e+06	713626	1.43879e+06	2.82562e+06	1.25464e+06	1.98329e+06	4.94636e+06	1.39054e+06	1.23257e+06	773886	2.7205e+06	1.2719e+06	1.45957e+06	1.80325e+06	394747
IsMasterProtein	Q8N139	ATP-binding cassette sub-family A member 6 OS=Homo sapiens OX=9606 GN=ABCA6 PE=1 SV=2	0.29	1	1	2	6	2	2	1617	184.2	7.36	66	2.71151e+06	10730803	10529705	514067	1.82742e+06	3.11266e+06	1.1513e+06		2.51371e+06	2.76489e+06	3307183	4641755	526702	2705792	2.38342e+06	1033557	59750.5	1.08658e+06	168630	446638	974142	54076.2	641302	289950
IsMasterProtein	O75882	Attractin OS=Homo sapiens OX=9606 GN=ATRN PE=1 SV=2	0.096	2	1	2	7	1	2	1429	158.4	7.31	203	18159.6	42472.5	48707	90316.1	138570	311632	98622.5		141136	508000	551802	809206		40171.1	89266.5	125697	59091.8	156633	46830.4	48537	110610	40639	98550.6	128057
IsMasterProtein	P04003	C4b-binding protein alpha chain OS=Homo sapiens OX=9606 GN=C4BPA PE=1 SV=2	0	24	1	16	203	15	16	597	67	7.3	4853	820651	1.23227e+06	1.90151e+06	7.18079e+06	1.01803e+07	1.63618e+07	1.57721e+07	1.51606e+06	2.23047e+06	2.19442e+07	2.1276e+07	1.44888e+07	5.20493e+06	1.55328e+06	4.95332e+06	7.23089e+06	5.46408e+06	2.94446e+06	4.42241e+06	3.20012e+06	6.61108e+06	5.18655e+06	1.17066e+07	1.05005e+07
IsMasterProtein	P20851	C4b-binding protein beta chain OS=Homo sapiens OX=9606 GN=C4BPB PE=1 SV=1	0.024	10	1	3	21	3	3	252	28.3	5.14	402	132854	323465	339881	1.21054e+06	520700	1.35478e+06	1.96224e+06		418868	3.2076e+06	1.43308e+06	1.32973e+06	448455	294994	337493	1.42939e+06	692179	370378	573134	686450	1.17471e+06	528805	954383	596247
IsMasterProtein	Q9BYE9	Cadherin-related family member 2 OS=Homo sapiens OX=9606 GN=CDHR2 PE=1 SV=2	0.005	10	1	10	33	9	10	1310	141.5	4.5	940				28724	29140.7	271620	65730		54475.7	317654	274135	332197			50909	244764	180721	192816	53968.3	97012.5	307444	74582.6	141770	72154.8
IsMasterProtein	P0DP24	Calmodulin-2 OS=Homo sapiens OX=9606 GN=CALM2 PE=1 SV=1	0.005	25	1	4	26	0	4	149	16.8	4.22	787	279294	197345	242165	165049	862941	257499	111912		213180	148810			192187	79208.1	170718	13285.6	79755		29462.5	21314	120223	159710	177236	209865		Acetyl [N-Term]
IsMasterProtein	Q9NZT1	Calmodulin-like protein 5 OS=Homo sapiens OX=9606 GN=CALML5 PE=1 SV=2	0.057	41	1	4	12	4	4	146	15.9	4.44	279	144104	141955	52562.6		65482.4					783825			80548.1						78913.8	29369.7		127447		105304		Acetyl [N-Term]
IsMasterProtein	P15169	Carboxypeptidase N catalytic chain OS=Homo sapiens OX=9606 GN=CPN1 PE=1 SV=1	0.003	16	1	7	68	3	3	458	52.3	7.34	1543		23029.3	46281			47926.5	32433.6		45024.5	175247			84360.8			97817.1	125550	40118.6	26105.4	132160	65216.8		64435.9	14189.5
IsMasterProtein	P22792	Carboxypeptidase N subunit 2 OS=Homo sapiens OX=9606 GN=CPN2 PE=1 SV=3	0	19	1	7	93	7	7	545	60.5	5.99	2823	10748.8	109399	165524	523356	630512	1.71551e+06	957606	355374	555930	1.74789e+06	3.31821e+06	2.47116e+06	162559	323069	560661	874054	704364	646358	214000	431548	713832	278698	804964	608010
IsMasterProtein	P00450	Ceruloplasmin OS=Homo sapiens OX=9606 GN=CP PE=1 SV=1	0	26	1	22	181	16	16	1065	122.1	5.72	5254	42476.2	55840.7	153509	267430	586335	533828	257816	118529	227593	1.48706e+06	1.68484e+06	2.30087e+06	133479	182188	116809	402476	208188	396502	31576.6	255887	220565	83677.2	360071	127513
IsMasterProtein	P06276	Cholinesterase OS=Homo sapiens OX=9606 GN=BCHE PE=1 SV=1	0.003	14	1	9	57	7	7	602	68.4	7.42	1070	21218.1	99013.4	165814	440313	489738	1.01399e+06	574468	44068	329060	937217	1.39048e+06	1.359e+06	131945	235651	279978	273078	235517	348825	105627	180877	537488	217623	592308	297088
IsMasterProtein	P10909	Clusterin OS=Homo sapiens OX=9606 GN=CLU PE=1 SV=1	0	35	1	15	201	14	14	449	52.5	6.27	6462	1.00919e+06	1.58637e+06	1.5482e+06	2.7768e+06	2.15705e+06	5.30071e+06	5.03282e+06	605607	3.77488e+06	1.41185e+07	1.31417e+07	1.02362e+07	1.13918e+06	1.45606e+06	3.40462e+06	7.97494e+06	2.8061e+06	4.66003e+06	3.08191e+06	2.01721e+06	5.92034e+06	1.74043e+06	3.33014e+06	2.0131e+06
IsMasterProtein	P12259	Coagulation factor V OS=Homo sapiens OX=9606 GN=F5 PE=1 SV=4	0	23	1	44	639	32	36	2224	251.5	6.05	20034	781367	916988	1.51777e+06	1.87192e+06	2.37517e+06	4.71784e+06	3.8672e+06	594537	1.56527e+06	4.58556e+06	9.89633e+06	8.5759e+06	1.4119e+06	1.69067e+06	2.25252e+06	3.77888e+06	4.14296e+06	2.44565e+06	1.36883e+06	1.82565e+06	3.0093e+06	2.05163e+06	3.33306e+06	690113
IsMasterProtein	P00748	Coagulation factor XII OS=Homo sapiens OX=9606 GN=F12 PE=1 SV=3	0.161	4	1	2	4	2	2	615	67.7	7.74	121								26048.9			272421							25646.6				79159.3	78185.3	171116
IsMasterProtein	P05160	Coagulation factor XIII B chain OS=Homo sapiens OX=9606 GN=F13B PE=1 SV=3	0.003	10	1	7	60	4	4	661	75.5	6.39	1281		13926.2		74127.6	72590.7	86587	67006.2		337626	235805	459609	507304		175245	52825.2	44298.2	165749	240727	240144	31562.8	303985		95820.8	10354
IsMasterProtein	Q8TBZ0	Coiled-coil domain-containing protein 110 OS=Homo sapiens OX=9606 GN=CCDC110 PE=1 SV=1	0.621	2	1	2	2	2	2	833	96.7	6.24	25	2.60331e+06	6532224	10141208	13625689	19903216	48758732	10188407		16066427	37684224	44150076	55751556	8284605	19156496	25954296	7.23457e+06	11529185	10239503	2.59782e+06	5.74853e+06	17794158	3153429	9443160	7153084
IsMasterProtein	P02452	Collagen alpha-1(I) chain OS=Homo sapiens OX=9606 GN=COL1A1 PE=1 SV=5	0	8	1	11	100	2	2	1464	138.9	5.8	2150	281297	331950	306645	75993	398117	342114	257070	57201.1	517486		211287	64966.9	51739.8	504464	638964	342733	444536	235494	398083	463297	701489	360020	268090	354447
IsMasterProtein	Q01955	Collagen alpha-3(IV) chain OS=Homo sapiens OX=9606 GN=COL4A3 PE=1 SV=3	0.527	1	1	2	4	2	2	1670	161.7	9.16	30	244417	680587	382499		578340	1.31858e+06	367376		993753		831696			695656	86596.2	511747	1.23114e+06	394093	314510	516996	1.22139e+06	252644	1.0649e+06	659981
IsMasterProtein	P12111	Collagen alpha-3(VI) chain OS=Homo sapiens OX=9606 GN=COL6A3 PE=1 SV=5	0.005	2	1	7	32	7	7	3177	343.5	6.68	753	44140.9	122550	88688.1		174082	198885	28323.3		130177			46768	88657.2	122264	333719		188525	21976.4	70053.5	214244	185617	105472	293070
IsMasterProtein	P00736	Complement C1r subcomponent OS=Homo sapiens OX=9606 GN=C1R PE=1 SV=2	0	13	1	7	92	3	3	705	80.1	6.21	2447	27045.8	62115.6	73311.6	85804.9	286422	231098	196391	71486.6	514306	727699	864996	835302	161226	228664	303330	46791.9	327469	161560	65136.1	195405	394430	48593.1	141602	175815
IsMasterProtein	P09871	Complement C1s subcomponent OS=Homo sapiens OX=9606 GN=C1S PE=1 SV=1	0	23	1	15	180	14	14	688	76.6	4.96	6424			56353.1	825588	1.84667e+06	2.05777e+06	1.19678e+06	2.78666e+06	2.0425e+06	1.91967e+06	1.25648e+06	3.4068e+06	464563	960406	1.91756e+06	769927	452192	551852	207532	457907	1.03017e+06	122412	763256	274275
IsMasterProtein	P06681	Complement C2 OS=Homo sapiens OX=9606 GN=C2 PE=1 SV=2	0.327	3	1	2	4	2	2	752	83.2	7.42	59										178901	263270	267188											51176.6
IsMasterProtein	P01024	Complement C3 OS=Homo sapiens OX=9606 GN=C3 PE=1 SV=2	0	63	1	86	1221	69	71	1663	187	6.4	44346	314262	280338	967540	1.95828e+06	975435	4.00046e+06	3.18244e+06	339468	1.36149e+06	4.52915e+06	6.40485e+06	10782326	839837	732413	770287	2.26749e+06	1.8837e+06	2.98293e+06	546402	1.36663e+06	2.39378e+06	6.0806e+06	1.24774e+07	6.99198e+06
IsMasterProtein	P0C0L5	Complement C4-B OS=Homo sapiens OX=9606 GN=C4B PE=1 SV=2	0	36	1	47	553	4	4	1744	192.6	7.27	18612	35079.4	74657.8	71774	118300	74351.7	295223	633581		134078	538978	1.87578e+06	636657	47032.5	58317.1	53266.2	839417	309637	320039	62365.4	395174	304706	151927	801288	401236
IsMasterProtein	P01031	Complement C5 OS=Homo sapiens OX=9606 GN=C5 PE=1 SV=4	0	38	1	50	415	44	44	1676	188.2	6.52	9693	127973	216707	596571	990568	1.68775e+06	5.89577e+06	3.36651e+06	146033	964651	5.85503e+06	2.13957e+06	2.00508e+06	934029	2.36164e+06	1.04593e+06	1.85807e+06	1.31166e+06	2.02829e+06	778253	1.26034e+06	1.74075e+06	466540	917540	440903
IsMasterProtein	P13671	Complement component C6 OS=Homo sapiens OX=9606 GN=C6 PE=1 SV=3	0.004	11	1	8	42	8	8	934	104.7	6.76	711				49762.2	58279.1	144250	124172		85953.7	516434	767649	606289	11774.4	47988.4	17147.2	91092.9	16873.6	81530.4	24057	32314.1	51801.3	13955.6	113455	55099.5
IsMasterProtein	P07358	Complement component C8 beta chain OS=Homo sapiens OX=9606 GN=C8B PE=1 SV=3	0.478	3	1	2	3	2	2	591	67	8.13	36						80024.1	52156.1				107221	150921				29682.5	26146.6	52534.9		35188.3	72471.8	80134.7	135923
IsMasterProtein	P07360	Complement component C8 gamma chain OS=Homo sapiens OX=9606 GN=C8G PE=1 SV=3	0.255	11	1	2	3	2	2	202	22.3	8.31	75			43985.2		45508.5	198691	12081.6			340809	69548.5	106464								41996.3		54335.3	170493	28246.1
IsMasterProtein	P08603	Complement factor H OS=Homo sapiens OX=9606 GN=CFH PE=1 SV=4	0	14	1	13	146	11	13	1231	139	6.61	3401	44807.3	66530.6	240691	544935	389342	1.35431e+06	1.41018e+06	424861	1.08083e+06	5.65635e+06	9.97375e+06	5.20209e+06	125534	216480	208453	2.00765e+06	594448	696469	475795	592019	962628	253206	2.85983e+06	558212
IsMasterProtein	P08185	Corticosteroid-binding globulin OS=Homo sapiens OX=9606 GN=SERPINA6 PE=1 SV=1	0.358	4	1	2	4	2	2	405	45.1	6.04	51	23594.5	44206.2	91802	86134.1	43788.3	43666.2	210542		262765	715803	996372	872042	28692.7	69520.4	20940.2	204409	74177.1	385729	26267	60871.6	52763.6	31695.4	142029	263966
IsMasterProtein	P01040	Cystatin-A OS=Homo sapiens OX=9606 GN=CSTA PE=1 SV=1	0.075	67	1	5	6	5	5	98	11	5.5	239	24588.6	54563		8216.93		5361.2				95473.7					129191	4807.99			23800.1		2565.46	14378.2
IsMasterProtein	P21399	Cytoplasmic aconitate hydratase OS=Homo sapiens OX=9606 GN=ACO1 PE=1 SV=3	0.335	2	1	2	3	1	2	889	98.3	6.68	54						206567	247513	309596	412564	55067.3	131784	92382.1	159007	33932.9	330408	77789.4	96285.7	27981.6	142591	35649.1	133193	266407	77869.4	230018
IsMasterProtein	P81605	Dermcidin OS=Homo sapiens OX=9606 GN=DCD PE=1 SV=2	0.003	26	1	3	48	3	3	110	11.3	6.54	1230	1.01653e+06	904272	463595	613828	279442	622032	315297	321083	642356	1.78654e+06	1.28427e+06	904596	543698	328691	2.70285e+06	736463	412955	408571	710146	249704	425231	632668	297472	1.27011e+06
IsMasterProtein	Q08554	Desmocollin-1 OS=Homo sapiens OX=9606 GN=DSC1 PE=1 SV=2	0.024	4	1	3	12	3	3	894	99.9	5.43	399	110026	26372.5				16892.8	13180		25131.2	164290			274953			74337.3	47138.6	9382.64	38132.2	14728.4		183293		145767
IsMasterProtein	Q02413	Desmoglein-1 OS=Homo sapiens OX=9606 GN=DSG1 PE=1 SV=2	0.005	8	1	6	19	6	6	1049	113.7	5.03	990	53027.4	16257.7								33230.3			56805.6		60937.8		18721.2		14868.5			80321.5		83615.9
IsMasterProtein	P15924	Desmoplakin OS=Homo sapiens OX=9606 GN=DSP PE=1 SV=3	0.003	11	1	26	64	12	26	2871	331.6	6.81	1562	365235	430478	495371	499438	758014	1.83263e+06	691975	281212	977025	2.71123e+06	1543385	2.05027e+06	384116	238375	643767	629229	140648	257607	142013	90646.3	15614.3	226446	849358	434440
IsMasterProtein	P27487	Dipeptidyl peptidase 4 OS=Homo sapiens OX=9606 GN=DPP4 PE=1 SV=2	0.152	5	1	4	7	3	3	766	88.2	6.04	141	70131.8	138600	129429			38706.7				46132.2					25276.5						134441		15765.2
IsMasterProtein	Q5T4S7	E3 ubiquitin-protein ligase UBR4 OS=Homo sapiens OX=9606 GN=UBR4 PE=1 SV=1	0.658	0	1	2	2	2	2	5183	573.5	6.04	24		52644.8	52878.8		193446	372842	207434		110890				53052.4	76495.2	127604	77464.7	63933.4	85479.6
IsMasterProtein	P02671	Fibrinogen alpha chain OS=Homo sapiens OX=9606 GN=FGA PE=1 SV=2	0	52	1	51	1912	47	47	866	94.9	6.01	59085	1.91906e+07	5.82068e+07	6.47088e+07	5.2174e+07	9.87742e+07	2.72607e+08	2.29391e+08	5.49939e+07	1.39053e+08	3.41788e+08	3.91844e+08	4.00068e+08	2.79839e+07	4.82707e+07	6.23305e+07	1.57485e+08	2.01067e+08	1.57388e+08	6.55511e+07	1.21995e+08	1.41757e+08	1.2186e+07	9.49683e+07	3.63953e+07
IsMasterProtein	P02675	Fibrinogen beta chain OS=Homo sapiens OX=9606 GN=FGB PE=1 SV=2	0	65	1	32	1585	17	18	491	55.9	8.27	61508	1.30061e+07	3.51261e+07	4.72838e+07	5.2611e+07	7.39611e+07	2.33386e+08	1.44413e+08	5.92757e+07	7.69493e+07	3.11552e+08	3.67122e+08	3.5945e+08	1.94002e+07	4.10126e+07	6.67626e+07	1.28553e+08	1.55432e+08	1.22935e+08	4.26494e+07	8.42651e+07	1.1418e+08	1.03623e+07	7.89849e+07	2.99539e+07
IsMasterProtein	P02679	Fibrinogen gamma chain OS=Homo sapiens OX=9606 GN=FGG PE=1 SV=3	0	69	1	31	1067	23	23	453	51.5	5.62	36222	1.76008e+07	6.71996e+07	5.65424e+07	3.62722e+07	9.93093e+07	2.72624e+08	1.51829e+08	6.46512e+07	1.16554e+08	2.90426e+08	4.42618e+08	2.49107e+08	2.25156e+07	5.9035e+07	7.61846e+07	1.46611e+08	2.82848e+08	1.71022e+08	8.34741e+07	1.63197e+08	2.82916e+08	1.9293e+07	1.39003e+08	3.70549e+07
IsMasterProtein	P02751	Fibronectin OS=Homo sapiens OX=9606 GN=FN1 PE=1 SV=4	0	30	1	52	945	32	32	2386	262.5	5.71	33182	1.7132e+06	4.38777e+06	5.78507e+06	1.26933e+06	2.54991e+06	4.58039e+06	2.44502e+06	1.16616e+06	2.81025e+06	5.4946e+06	4.70432e+06	6.24001e+06	559585	3.38085e+06	3.36069e+06	1.64319e+06	1.89897e+06	1.00963e+06	477351	955269	2.29597e+06	288970	1.35459e+06	532509
IsMasterProtein	P20930	Filaggrin OS=Homo sapiens OX=9606 GN=FLG PE=1 SV=3	0.192	1	1	2	3	2	2	4061	434.9	9.25	91	52926	80851.3								154172			20242						19894.3			28103.6		37962.1
IsMasterProtein	Q5D862	Filaggrin-2 OS=Homo sapiens OX=9606 GN=FLG2 PE=1 SV=1	0.157	1	1	2	4	2	2	2391	247.9	8.31	136	140680	71526.9	25735.1				32106.8		49731.6	428965			41967.6		443399	34165.6	27373.1	27529.3	94223.3		31087.8	85091.7		112176
IsMasterProtein	P01116	GTPase KRas OS=Homo sapiens OX=9606 GN=KRAS PE=1 SV=1	0.438	12	1	2	3	0	2	189	21.6	6.77	40	99111.4	61673.8	81234.1		76749.3																	61589.6
IsMasterProtein	P62826	GTP-binding nuclear protein Ran OS=Homo sapiens OX=9606 GN=RAN PE=1 SV=3	0.584	8	1	2	2	1	2	216	24.4	7.49	26	10721.9	46996.8	14861																				19319.7
IsMasterProtein	P63218	Guanine nucleotide-binding protein G(I)/G(S)/G(O) subunit gamma-5 OS=Homo sapiens OX=9606 GN=GNG5 PE=1 SV=3	0.306	29	1	2	4	2	2	68	7.3	9.85	64	48905.3	70681.5	71691.4		56479.4									55631	59116.5							25575.6	50284.4	37498.2
IsMasterProtein	P00738	Haptoglobin OS=Homo sapiens OX=9606 GN=HP PE=1 SV=1	0	44	1	23	441	10	10	406	45.2	6.58	12739	528926	1.37919e+06	2.25908e+06	5.80684e+06	2.27479e+07	2.57575e+07	1.12727e+07		8.16634e+06	1.19933e+07	2.37674e+07	1.54913e+07	1.21038e+06	3.38257e+06	4.06683e+06	2.60843e+07	7.26173e+07	9.8475e+06	6.74722e+06	2.89107e+07	1.85604e+07	840004	2.85191e+06	1.08994e+06
IsMasterProtein	P00739	Haptoglobin-related protein OS=Homo sapiens OX=9606 GN=HPR PE=2 SV=2	0	29	1	14	228	2	2	348	39	7.09	6610						145610			33565.7		172919			35875.5									53542.1
IsMasterProtein	P11142	Heat shock cognate 71 kDa protein OS=Homo sapiens OX=9606 GN=HSPA8 PE=1 SV=1	0	48	1	27	286	0	23	646	70.9	5.52	9343	319664	611823	527067	294300	841665	931075	743567		742621	760838	621891	636705	739572	794627	1.33443e+06	252398	231254	339363	176028	248272	621442	8.42782e+06	453081	611544
IsMasterProtein	P69905	Hemoglobin subunit alpha OS=Homo sapiens OX=9606 GN=HBA1 PE=1 SV=2	0.003	30	1	5	55	2	2	142	15.2	8.68	1198				83998.7				4.31298e+06		19950						10186			6929.56			15437.5
IsMasterProtein	P68871	Hemoglobin subunit beta OS=Homo sapiens OX=9606 GN=HBB PE=1 SV=2	0.003	27	1	4	68	1	2	147	16	7.28	1050				123577												183474	7896.52		79998.6				27739.5
IsMasterProtein	P02790	Hemopexin OS=Homo sapiens OX=9606 GN=HPX PE=1 SV=2	0.003	15	1	7	77	5	5	462	51.6	7.02	1257	48482.3	47281.7	152673	337900	240269	789922	392826	72898	514223	2.33692e+06	4143575	2.3193e+06	311958	244021	240635	477415	126028	686658	85585.8	106375	236669	89132.7	255749	125589
IsMasterProtein	P05546	Heparin cofactor 2 OS=Homo sapiens OX=9606 GN=SERPIND1 PE=1 SV=3	0.005	11	1	6	35	5	5	499	57	6.9	800			229465	162845	94336	288456	245597		30538.5	360897	263882	566728	31346.2	37684.7	70107.8	263892	255704	164730	34834.6	69146.9	65646.5	93040.7	306916	248129
IsMasterProtein	Q04756	Hepatocyte growth factor activator OS=Homo sapiens OX=9606 GN=HGFAC PE=1 SV=1	0.179	4	1	2	2	0	2	655	70.6	7.24	95										207891	379254	175741
IsMasterProtein	P04196	Histidine-rich glycoprotein OS=Homo sapiens OX=9606 GN=HRG PE=1 SV=1	0	23	1	11	84	11	11	525	59.5	7.5	2896		16691		194080	254279	424105	463473	54585.6	190729	2.43924e+06	2.97174e+06	651680	146354	235049	446653	572383	173019	249843	220048	131461	239831	555547	1.10208e+06	35725.6
IsMasterProtein	P62805	Histone H4 OS=Homo sapiens OX=9606 GN=HIST1H4A PE=1 SV=2	0.152	29	1	3	6	3	3	103	11.4	11.36	140	12291.9	55304.4	98633.5			20518.4			40198.2					12764.2	27421.2		28091	18521.2		14517.3	197050
IsMasterProtein	Q86YZ3	Hornerin OS=Homo sapiens OX=9606 GN=HRNR PE=1 SV=2	0.005	12	1	11	32	11	11	2850	282.2	10.04	763	155293	129593	23773.6		309300	445596	220075		72053		11459		122545	16271	31781.2	125044	157934	41236.5	54195.4	57897.2	97052.2	289695	29923.5	264098
IsMasterProtein	P0DOX6	Immunoglobulin mu heavy chain OS=Homo sapiens OX=9606 PE=1 SV=2	0.089	6	1	3	5	0	3	576	63.4	7.87	213	14809.9	112765	85529.6
IsMasterProtein	P19827	Inter-alpha-trypsin inhibitor heavy chain H1 OS=Homo sapiens OX=9606 GN=ITIH1 PE=1 SV=3	0	31	1	21	401	21	21	911	101.3	6.79	16598	405656	491354	969918	2.78853e+06	1.94394e+06	5.06621e+06	3.78424e+06	1.40423e+06	1.95002e+06	9.27606e+06	1.12726e+07	9675582	749902	1.37625e+06	1.75086e+06	3156905	1.7123e+06	2.73181e+06	663812	1.34102e+06	2.1664e+06	956687	2.84766e+06	1.42583e+06
IsMasterProtein	P19823	Inter-alpha-trypsin inhibitor heavy chain H2 OS=Homo sapiens OX=9606 GN=ITIH2 PE=1 SV=2	0	45	1	35	567	26	26	946	106.4	6.86	17172	354289	764156	1.30666e+06	4.05142e+06	2.82791e+06	7.89667e+06	7737580	1.2222e+06	2.2705e+06	2.09399e+07	1.42369e+07	1.74667e+07	1.64121e+06	2.54935e+06	2.93322e+06	4.1192e+06	2.09893e+06	4214558	850821	1.40642e+06	2.845e+06	1.22538e+06	5.04767e+06	2.70815e+06
IsMasterProtein	Q06033	Inter-alpha-trypsin inhibitor heavy chain H3 OS=Homo sapiens OX=9606 GN=ITIH3 PE=1 SV=2	0	20	1	14	127	8	8	890	99.8	5.74	3078		23454.8	68547.2	30143.2	114363	172081	173591	35551.8	135742	971527	885522	576985	66558.1	73870.3	74002.1	324727	164708	289981	54068.7	114140	270613	91323	424144	178479
IsMasterProtein	Q14624	Inter-alpha-trypsin inhibitor heavy chain H4 OS=Homo sapiens OX=9606 GN=ITIH4 PE=1 SV=4	0	17	1	13	95	11	11	930	103.3	6.98	3244	24234.8	21807.7	76830.6	61429	52085.5	238309	187815	33004.7	182383	829794	1.10244e+06	1.24445e+06	20141.6	40048.3	53707.8	319723	123768	386921	43311.1	87564.9	153689	384254	382024	745129
IsMasterProtein	P50748	Kinetochore-associated protein 1 OS=Homo sapiens OX=9606 GN=KNTC1 PE=1 SV=1	0.631	1	1	2	2	2	2	2209	250.6	5.97	22			38900	66757.5	97347.2	259245	135542		130320	153622	402315	430571		81167.1	93135.6	339722	436670	223336	89943.2	143248	646734	68650.3	477595	32075.6
IsMasterProtein	P01042	Kininogen-1 OS=Homo sapiens OX=9606 GN=KNG1 PE=1 SV=2	0	16	1	9	79	9	9	644	71.9	6.81	2318	155005	138658	399553	570812	671022	1.80099e+06	2.10267e+06	866163	1.67783e+06	7.83149e+06	9.09251e+06	8.60596e+06	228030	436605	594444	3.58781e+06	483911	1.13435e+06	442614	548386	907354	416172	2.5606e+06	580108
IsMasterProtein	P11047	Laminin subunit gamma-1 OS=Homo sapiens OX=9606 GN=LAMC1 PE=1 SV=3	0	6	1	9	84	2	2	1609	177.5	5.12	3030		52342.8	91506.9	43982.2	340034	215335	228806	75530.1	153510	152612	190509	225190	70105.8	168680	371347	78327.9	115058	66125.6	46772.2	59008.1	622568	160560	375694	276816
IsMasterProtein	P48059	LIM and senescent cell antigen-like-containing domain protein 1 OS=Homo sapiens OX=9606 GN=LIMS1 PE=1 SV=4	0.398	4	1	2	2	0	2	325	37.2	8.05	46				27639.1	236291	92871.7	22657.8	16157.8	10441.2				48121.5		154234	11929.1	65384.1		11603.1		26555.7	51194.3	54824	41370.5
IsMasterProtein	P31025	Lipocalin-1 OS=Homo sapiens OX=9606 GN=LCN1 PE=1 SV=1	0.163	13	1	2	3	1	2	176	19.2	5.58	109	15191.3						456124		24499.9	193922		287528	30546.1		70411.3
IsMasterProtein	P48740	Mannan-binding lectin serine protease 1 OS=Homo sapiens OX=9606 GN=MASP1 PE=1 SV=3	0	20	1	10	110	8	8	699	79.2	5.49	2626	80302.7	149229	133694	329256	929661	1.06517e+06	868910	322159	776032	1.04662e+06	2818075	1.08604e+06	231029	494059	446587	1.07831e+06	669592	876717	439751	291095	933911	154960	413467	334393
IsMasterProtein	P60660	Myosin light polypeptide 6 OS=Homo sapiens OX=9606 GN=MYL6 PE=1 SV=2	0	67	1	9	94	7	9	151	16.9	4.65	2833	151307	179555	327393	527556	739557	578300	269052	102300	497867				245385	376270	652827	163189	305623	180308	158998	515294	462651	160905	251992	124218		Acetyl [N-Term]
IsMasterProtein	O14950	Myosin regulatory light chain 12B OS=Homo sapiens OX=9606 GN=MYL12B PE=1 SV=2	0.005	40	1	6	35	0	3	172	19.8	4.84	815	22685	19875.6	44555.9		143464	66860.2			86679.8		42474.5			21281.8	25398.4		78804.3		30920.5	26001	90065.3
IsMasterProtein	Q96PD5	N-acetylmuramoyl-L-alanine amidase OS=Homo sapiens OX=9606 GN=PGLYRP2 PE=1 SV=1	0.378	5	1	2	2	2	2	576	62.2	7.55	50				60099.3		99033.8	83834.5		41208.5	303525	315699	359582				56537.9		67077.9					75555.5	43476
IsMasterProtein	O76041	Nebulette OS=Homo sapiens OX=9606 GN=NEBL PE=1 SV=1	0.265	1	1	2	5	2	2	1014	116.4	7.99	70	133521	436920	303978	439618	1.19904e+06	1.97164e+06	2.08127e+06		1.90455e+06			2.25667e+06	299254	447259	856572	1237982	1.35626e+06	1.22625e+06	1774013	766103	1930920	526997	847929	1.21472e+06
IsMasterProtein	Q09666	Neuroblast differentiation-associated protein AHNAK OS=Homo sapiens OX=9606 GN=AHNAK PE=1 SV=2	0.254	1	1	3	6	3	3	5890	628.7	6.15	78	24721.3	126555	74254.2	180754	261497	585601	256817		172815	270690	816768	748197	175273	365646	395662	218743	159761	257156	88120.4	119105	333616	114462	250123	116452
IsMasterProtein	Q14697	Neutral alpha-glucosidase AB OS=Homo sapiens OX=9606 GN=GANAB PE=1 SV=3	0.159	4	1	3	7	0	3	944	106.8	6.14	118			27006.4	15902.8	73495.6	77055.5				17754.4	284852	78344.4	14827	71106.9	99410.2	40767.4	31525.9	29124.3		18705.4	44015.2	8311.83
IsMasterProtein	P05114	Non-histone chromosomal protein HMG-14 OS=Homo sapiens OX=9606 GN=HMGN1 PE=1 SV=3	0.344	22	1	2	3	2	2	100	10.7	9.6	53			40857.9						216187	546903	621348	283313						48174.3
IsMasterProtein	Q5VST9	Obscurin OS=Homo sapiens OX=9606 GN=OBSCN PE=1 SV=3	0.159	0	1	2	12	2	2	7968	867.9	5.99	117	308416	511816	989044	798908	1.00548e+06	1.95147e+06	1.30806e+06			8081606	9965066	9370089	649194	967168	933638	1894056	950472	3563267	412448	637818	1.22157e+06	7140441	3.06496e+06	29695442
IsMasterProtein	Q06830	Peroxiredoxin-1 OS=Homo sapiens OX=9606 GN=PRDX1 PE=1 SV=1	0.13	21	1	4	8	0	3	199	22.1	8.13	164	57789.2	59748.8	107237		42424.5	86906	68741.9	63165.4	44898.8			263895		40200.1	66360.6	46500.7	46042.5	77084.9	61301.9	11967.9	128045	54039.6	41151.3	10561.1
IsMasterProtein	P80108	Phosphatidylinositol-glycan-specific phospholipase D OS=Homo sapiens OX=9606 GN=GPLD1 PE=1 SV=3	0.027	8	1	6	12	5	5	840	92.3	6.37	371				28923.4	16951.8	110994	46674		46873		72851.5					79488.8		59597.7	6563.1		47173.3		48728.6	57774.1
IsMasterProtein	P03952	Plasma kallikrein OS=Homo sapiens OX=9606 GN=KLKB1 PE=1 SV=1	0.003	18	1	11	55	11	11	638	71.3	8.22	1277	11088.2		34858.2	108527	96352	405487	227494	165427	238909	1.27029e+06	1.29669e+06	994808	30195.2	91505.2	41394.7	289972	69963.6	240885	53180.2	59441.7	124646	1.15317e+06	1.06587e+06	1.44704e+06
IsMasterProtein	P05155	Plasma protease C1 inhibitor OS=Homo sapiens OX=9606 GN=SERPING1 PE=1 SV=2	0	33	1	15	214	13	14	500	55.1	6.55	6196	77322.1	146174	444982	1.14248e+06	1.06833e+06	2.7206e+06	1.20812e+06	125560	1.13772e+06	5.87383e+06	6.88619e+06	6.65578e+06	351489	559376	751600	1.47824e+06	678559	1.76768e+06	391016	789980	1.13822e+06	311587	1.08983e+06	686777
IsMasterProtein	P00747	Plasminogen OS=Homo sapiens OX=9606 GN=PLG PE=1 SV=2	0.004	9	1	6	35	4	5	810	90.5	7.24	689			10939.2	78367.6	55728.4	240133	121123	49709.9	165098	843394	982486	635810	33382.9	94772.2		365384	35473.6	114392	13507	27664.1	114179	52914	244796	265856
IsMasterProtein	P20742	Pregnancy zone protein OS=Homo sapiens OX=9606 GN=PZP PE=1 SV=4	0	10	1	13	581	2	2	1482	163.8	6.38	16308						28192.9	37038.4	440866		152746	643549	1.24529e+06	253938				17796.7				36678.8		113011	18607.6
IsMasterProtein	Q9UHG3	Prenylcysteine oxidase 1 OS=Homo sapiens OX=9606 GN=PCYOX1 PE=1 SV=3	0.003	20	1	9	52	8	8	505	56.6	6.18	1617	21952.9	97493.8	117667	141354	169877	408672	137157		139084	143709	481184	198626	30906.3	158222	54604.6	180175	356481	164207	141361	153904	368972	219700	398360	40476.3
IsMasterProtein	Q2M2H8	Probable maltase-glucoamylase 2 OS=Homo sapiens OX=9606 GN=MGAM2 PE=2 SV=3	0.057	1	1	2	11	0	2	2515	277.8	5.21	279		52687.1	44158.6	220673	296302	545345				1.14415e+06	1.17697e+06	971196	216245	448050	26011.8			55661.6				37912.7
IsMasterProtein	P12273	Prolactin-inducible protein OS=Homo sapiens OX=9606 GN=PIP PE=1 SV=1	0.259	15	1	2	2	2	2	146	16.6	8.05	74															517525
IsMasterProtein	P28066	Proteasome subunit alpha type-5 OS=Homo sapiens OX=9606 GN=PSMA5 PE=1 SV=3	0	43	1	7	87	6	7	241	26.4	4.79	3094	69261.7	162616	200131	261349	68501.3	605205	379965	68816.7	223966	1.28176e+06	1.45041e+06	1.20509e+06	166771	199875	661992	676379	78154.6	1.06247e+06	195576	130832	1.07247e+06	161010	225468	113411
IsMasterProtein	P49720	Proteasome subunit beta type-3 OS=Homo sapiens OX=9606 GN=PSMB3 PE=1 SV=2	0.003	22	1	3	31	0	3	205	22.9	6.55	1227		51932.8	66960	31238.6		246788	153704		134186	263788	397766	675618	37672.9	59198.3	112126	195237	30418.1	237503	23433.5	40235.1	420186	18545.6	52440.5	32050		Acetyl [N-Term]
IsMasterProtein	P57055	Protein ripply3 OS=Homo sapiens OX=9606 GN=RIPPLY3 PE=2 SV=1	0.147	9	1	2	17	2	2	190	20.4	6.39	159	351247	1.09216e+06	626614	471842	2.09257e+06	2.55069e+06	1.04496e+06	187529	2.24975e+06	2.71163e+06	2.67167e+06	4.83361e+06	454116	631469	1.44511e+06	470037	190220	304610	168954	280579	336855	383521	507067	1.05244e+06
IsMasterProtein	P06702	Protein S100-A9 OS=Homo sapiens OX=9606 GN=S100A9 PE=1 SV=1	0.398	25	1	2	3	2	2	114	13.2	6.13	46								74783.3
IsMasterProtein	Q08188	Protein-glutamine gamma-glutamyltransferase E OS=Homo sapiens OX=9606 GN=TGM3 PE=1 SV=4	0.419	4	1	3	4	2	3	693	76.6	5.86	43	13642	10440.8	24076.6		33054.3			52545.4		34158.2				11980.3
IsMasterProtein	Q92954	Proteoglycan 4 OS=Homo sapiens OX=9606 GN=PRG4 PE=1 SV=3	0	17	1	22	330	17	17	1404	151	9.51	7388	2.93171e+06	5.41746e+06	3.42001e+06	1.20162e+06	5.76381e+06	8.46222e+06	5.29102e+06	763618	4.29858e+06	1.91139e+06	5.7502e+06	3.08816e+06	977948	1.82154e+06	1.58191e+06	1.06787e+07	1.11563e+07	6.09472e+06	6.04172e+06	5.52451e+06	1.42819e+07	5.2361e+06	9.33108e+06	1.18058e+07
IsMasterProtein	P00734	Prothrombin OS=Homo sapiens OX=9606 GN=F2 PE=1 SV=2	0.013	4	1	2	14	2	2	622	70	5.9	668	22533.3	52239.6	75795.8	65206.3	66388.7	216522	196441		146758	1174732	1.24861e+06	911430	40833.5	66885.7	45129	327076	52357.6	160042	41086.7	28425.8	137230	23672	156944	47147.2
IsMasterProtein	Q14517	Protocadherin Fat 1 OS=Homo sapiens OX=9606 GN=FAT1 PE=1 SV=2	0.331	1	1	3	3	3	3	4588	506	5	58								34388.3				19844.2				5331.38	25958	7277.6			13187.3	52548.1		79877.3
IsMasterProtein	P61026	Ras-related protein Rab-10 OS=Homo sapiens OX=9606 GN=RAB10 PE=1 SV=1	0.108	12	1	2	10	2	2	200	22.5	8.38	174	51425.9	127643	99007.1		80840.1				85789.4				54086.6	62428.9	123286							49199.7	45376.7	45167.8
IsMasterProtein	P62820	Ras-related protein Rab-1A OS=Homo sapiens OX=9606 GN=RAB1A PE=1 SV=3	0.361	14	1	2	2	1	2	205	22.7	6.21	51	73841.7	107148	59683.7		33542										40983.9								41235.5	47941.1
IsMasterProtein	P61224	Ras-related protein Rap-1b OS=Homo sapiens OX=9606 GN=RAP1B PE=1 SV=1	0.005	32	1	6	40	0	6	184	20.8	5.78	1014	269423	451231	301691		385624	140528			173822				98496.2	561789	417995	43971.3	335613	60174.5	35166.9	96504.3	263884	271892	166734	9154.31
IsMasterProtein	P02787	Serotransferrin OS=Homo sapiens OX=9606 GN=TF PE=1 SV=3	0	36	1	23	372	22	22	698	77	7.12	12147	764099	710104	1.56441e+06	4.15417e+06	2.73595e+06	5.44544e+06	2.71306e+06	804705	3.69932e+06	2.67611e+07	2.05449e+07	1.99741e+07	2.87647e+06	3.02311e+06	2.47954e+06	5.95907e+06	899746	3.63501e+06	773409	882104	2.15422e+06	1.11838e+06	1.95044e+06	2.57042e+06
IsMasterProtein	P02768	Serum albumin OS=Homo sapiens OX=9606 GN=ALB PE=1 SV=2	0	50	1	31	636	27	27	609	69.3	6.28	19633	4.07611e+06	4.72351e+06	1.18258e+07	1.14507e+07	1.51271e+07	2.38376e+07	1.43776e+07	6.85279e+06	2.22408e+07	1.25369e+08	1.97758e+08	1.10465e+08	8.19814e+06	8.32421e+06	1.18827e+07	2.43987e+07	3.98009e+06	2.6327e+07	6.57335e+06	4.51992e+06	1.18547e+07	2.75897e+06	1.65956e+07	2.05043e+07
IsMasterProtein	P0DJI8	Serum amyloid A-1 protein OS=Homo sapiens OX=9606 GN=SAA1 PE=1 SV=1	0.26	24	1	2	4	1	2	122	13.5	6.79	72																	186803	19004.9		263771			15439.5
IsMasterProtein	P35542	Serum amyloid A-4 protein OS=Homo sapiens OX=9606 GN=SAA4 PE=1 SV=2	0.005	38	1	5	49	3	3	130	14.7	9.07	971	110657	285072	376484	341698	627010	838468	465674	215933	397301	2.04748e+06	4.45498e+06	1.56771e+06	137831	215550	505786	363507	658876	954030	479891	349377	733771	257245	1.1579e+06	766242
IsMasterProtein	P02743	Serum amyloid P-component OS=Homo sapiens OX=9606 GN=APCS PE=1 SV=2	0.003	15	1	3	19	3	3	223	25.4	6.54	1043				141941	123121	332236	317686		138930	425652	773789	269273		117227		167917	123116	117448	42082.3	95733.8	165031	25992.2	384440	139879
IsMasterProtein	P27169	Serum paraoxonase/arylesterase 1 OS=Homo sapiens OX=9606 GN=PON1 PE=1 SV=3	0	55	1	13	218	11	11	355	39.7	5.22	10412	212931	268816	456105	4.27034e+06	2.42044e+06	7.75723e+06	4.75976e+06	639496	2.30901e+06	1.34854e+07	1.6673e+07	1.16714e+07	1.42096e+06	1.56876e+06	1.88873e+06	2.86894e+06	635637	2.84245e+06	692033	676213	1.00204e+06	401441	1.31843e+06	430571
IsMasterProtein	Q15166	Serum paraoxonase/lactonase 3 OS=Homo sapiens OX=9606 GN=PON3 PE=1 SV=3	0.023	5	1	2	20	1	2	354	39.6	5.41	504	117572	154084	190319	2.03938e+06	1.3155e+06	4.01613e+06	1.96365e+06	530618	1.11358e+06	6.47817e+06	6.80482e+06	6.0038e+06	825285	692397	910435	782278	336892	1.05804e+06	269811	326225	515472			17238.6
IsMasterProtein	P49368	T-complex protein 1 subunit gamma OS=Homo sapiens OX=9606 GN=CCT3 PE=1 SV=4	0.292	4	1	2	3	0	2	545	60.5	6.49	65	13651.2	27828.8	53310.4	54491.6	82855.6	40138.8	29785.1						52335.6	58196.4	97492.4		18063.2			68375.6	64578.7
IsMasterProtein	P50990	T-complex protein 1 subunit theta OS=Homo sapiens OX=9606 GN=CCT8 PE=1 SV=4	0.192	6	1	3	8	0	3	548	59.6	5.6	91		61978.6	15288.2	49663.9	21159.3		20202.9		17182		89452.1		16320.9	17391	22029.1					44026.6	69727.4
IsMasterProtein	P62328	Thymosin beta-4 OS=Homo sapiens OX=9606 GN=TMSB4X PE=1 SV=2	0.016	41	1	2	33	1	2	44	5.1	5.06	553	1.79516e+06	992136	1.14248e+06	319829	3.20408e+06	798556	142386	163430	1.48603e+06	129496		45543.9	245580	455492	388202	61740.4	83062.7	52734.5	21211.1	52495.4	164278	281832	763322	381279		Acetyl [N-Term]
IsMasterProtein	Q15582	Transforming growth factor-beta-induced protein ig-h3 OS=Homo sapiens OX=9606 GN=TGFBI PE=1 SV=1	0.332	2	1	2	4	0	2	683	74.6	7.71	58	19634.3	86571.9	48954.5	398467	390432	654588	146573	15125.6	248124	88635.5	195791	261127	159601	261386	482248	110238	276135	198022	71523.2	81375.3	239592	300042	717168	1.18973e+06
IsMasterProtein	P02766	Transthyretin OS=Homo sapiens OX=9606 GN=TTR PE=1 SV=1	0.003	32	1	4	56	2	3	147	15.9	5.76	1347	536826	1.13078e+06	1.7011e+06	1.54214e+06	949012	2.35376e+06	1.44442e+06	899410	3.69883e+06	1.41795e+07	1.56874e+07	1.32773e+07	721091	1.2868e+06	2.03691e+06	1.4584e+06	301368	3.58049e+06	268752	181093	603734	762877	2.58863e+06	4.50499e+06
IsMasterProtein	P67936	Tropomyosin alpha-4 chain OS=Homo sapiens OX=9606 GN=TPM4 PE=1 SV=3	0.142	25	1	9	12	0	2	248	28.5	4.69	145	51605.5				143334	40534.3									34560.5
IsMasterProtein	P68366	Tubulin alpha-4A chain OS=Homo sapiens OX=9606 GN=TUBA4A PE=1 SV=1	0.005	13	1	5	29	2	2	448	49.9	5.06	770	35652.6	42718.3	43870.8		578842		47516.7							60028.4	92600.8							54601.8	51318.6	24049.6
IsMasterProtein	P68371	Tubulin beta-4B chain OS=Homo sapiens OX=9606 GN=TUBB4B PE=1 SV=1	0.025	14	1	5	14	1	2	445	49.8	4.89	408	31530.6	62958.9	108847	48474.2	124810		740383		133880		113837			69700.5	38186.5		58253.7	83441.3	15468.2			23319.8
IsMasterProtein	P62987	Ubiquitin-60S ribosomal protein L40 OS=Homo sapiens OX=9606 GN=UBA52 PE=1 SV=2	0.005	24	1	3	41	0	3	128	14.7	9.83	994	343101	736364	632839	77526.6	269793	391523	195795	46186.9	170453	247163	311570	271780	456166	417088	642324	103190	221021	57221.1	98882	106555	333013	421902	541804	428077
IsMasterProtein	P02774	Vitamin D-binding protein OS=Homo sapiens OX=9606 GN=GC PE=1 SV=2	0.013	11	1	5	24	4	4	474	52.9	5.45	654	46222.2	34943.6	176783	99297	75008.7	159734	138411		270485	1.23434e+06	2.50893e+06	913890	45581.6	106374	65935.8	241965	68652.1	362636	77696	68236	94560.8	41819.6	163067	90325.8
IsMasterProtein	P07225	Vitamin K-dependent protein S OS=Homo sapiens OX=9606 GN=PROS1 PE=1 SV=1	0	23	1	14	194	10	11	676	75.1	5.67	5432	180497	492744	391148	1.40823e+06	1.72775e+06	2.71781e+06	2.98078e+06	46577.2	898903	5.7797e+06	5.60503e+06	2.36954e+06	551337	752921	1.034e+06	4.12337e+06	3.94972e+06	1.99333e+06	2.77487e+06	1.54006e+06	1.86922e+06	978499	2.57947e+06	1.4917e+06
IsMasterProtein	P04004	Vitronectin OS=Homo sapiens OX=9606 GN=VTN PE=1 SV=1	0	14	1	7	58	6	6	478	54.3	5.8	1864	14487.3	53412	71304.1	135428	259159	595308	600961	70081.5	258341	1.49045e+06	2.46489e+06	1.40407e+06	122558	160566	226058	530979	305767	414330	315714	153788	503003	673171	1.51269e+06	425835
B. M. musculus proteins identified in plasma-derived EVs from P. vivax infected FRG huHep mice from all experimental groups. Proteins identified with less than 2 unique peptides has been removed. Total proteins identified: 336.
														Uninfected			IV-infection-control-D8			IV-infection-treated-D8			MB-infection-control-D8			MB-infection-treated-D8			IV-infection-control-D21			IV-infection-treated-D21			tafenoquine-treated
Master	Accession	Description	Exp. q-value: Mascot	Coverage [%]	# Protein Groups	# Peptides	# PSMs	# Protein Unique Peptides	# Unique Peptides	# AAs	MW [kDa]	calc. pI	Score Mascot: Mascot	Abundances (by Bio. Rep.): Uninfected,1	Abundances (by Bio. Rep.): Uninfected,2	Abundances (by Bio. Rep.): Uninfected,3	Abundances (by Bio. Rep.): IV-infection-control-D8,1	Abundances (by Bio. Rep.): IV-infection-control-D8,2	Abundances (by Bio. Rep.): IV-infection-control-D8,3	Abundances (by Bio. Rep.): IV-infection-treated-D8,1	Abundances (by Bio. Rep.): IV-infection-treated-D8,2	Abundances (by Bio. Rep.): IV-infection-treated-D8,3	Abundances (by Bio. Rep.): MB-infection-control-D8,1	Abundances (by Bio. Rep.): MB-infection-control-D8,2	Abundances (by Bio. Rep.): MB-infection-control-D8,3	Abundances (by Bio. Rep.): MB-infection-treated-D8,1	Abundances (by Bio. Rep.): MB-infection-treated-D8,2	Abundances (by Bio. Rep.): MB-infection-treated-D8,3	Abundances (by Bio. Rep.): IV-infection-control-D1,1	Abundances (by Bio. Rep.): IV-infection-control-D1,2	Abundances (by Bio. Rep.): IV-infection-control-D1,3	Abundances (by Bio. Rep.): IV-infection-treated-D1,1	Abundances (by Bio. Rep.): IV-infection-treated-D1,2	Abundances (by Bio. Rep.): IV-infection-treated-D1,3	Abundances (by Bio. Rep.): tafenoquine-treated,1	Abundances (by Bio. Rep.): tafenoquine-treated,2	Abundances (by Bio. Rep.): tafenoquine-treated,3		Modifications
IsMasterProtein	Q9CQV8	14-3-3 protein beta/alpha OS=Mus musculus OX=10090 GN=Ywhab PE=1 SV=3	0.013	27	1	7	36	1	2	246	28.1	4.83	670		72832.6	54003.5		136707				26687.5	22263.7			11442.9	39917.4	88731.1			14626.1				22111.8		23983.9
IsMasterProtein	P68510	14-3-3 protein eta OS=Mus musculus OX=10090 GN=Ywhah PE=1 SV=2	0.003	35	1	9	62	0	5	246	28.2	4.89	1370	49025	88769.2	63581.3	15416.3	442147	203823			73080.5		33403.8		62810.7	156621	251526	9367.85	64749.6				43505.8	141138	215376	50329.7
IsMasterProtein	P63101	14-3-3 protein zeta/delta OS=Mus musculus OX=10090 GN=Ywhaz PE=1 SV=1	0	45	1	11	73	1	7	245	27.8	4.79	3098	55659.9	106281	64786.2	263113	570123	916723	140870	35491.8	155085	563271		1.05277e+06	58079.7	286003	517509	251917	356494	166053	7188.47	25571.8	52696.1	191939	251962	90059.9
IsMasterProtein	Q9QXE0	2-hydroxyacyl-CoA lyase 1 OS=Mus musculus OX=10090 GN=Hacl1 PE=1 SV=2	0.363	4	1	2	2	1	2	581	63.6	6.27	51	82063.8	41894.2	63590.6			98657.9				95410.1		107399		33312.4		88988		55516.2			95369.2
IsMasterProtein	Q8BWT1	3-ketoacyl-CoA thiolase, mitochondrial OS=Mus musculus OX=10090 GN=Acaa2 PE=1 SV=3	0.014	22	1	6	19	6	6	397	41.8	8.09	579		27947.9	43406.8			22565.2					174821			9808.03		88271.6	12313.1	76937.8	35548.5		297473
IsMasterProtein	Q61112	45 kDa calcium-binding protein OS=Mus musculus OX=10090 GN=Sdf4 PE=1 SV=1	0.284	5	1	2	3	2	2	361	42	4.96	67	47209.5	55235.9	32412.8														11131.8		10393.3	7875.79	62282.7
IsMasterProtein	P10852	4F2 cell-surface antigen heavy chain OS=Mus musculus OX=10090 GN=Slc3a2 PE=1 SV=1	0.025	19	1	8	17	8	8	526	58.3	5.91	410	16061.2	20335.7							20444.1			58141.1	159270	177788	291275		11640.6				22504.9	68025.8	16843	27035.9
IsMasterProtein	Q9JLJ2	4-trimethylaminobutyraldehyde dehydrogenase OS=Mus musculus OX=10090 GN=Aldh9a1 PE=1 SV=1	0.108	10	1	5	10	4	5	494	53.5	6.98	179	16903.2	112174	43585.3	50869.5	31178.6	108643	46655.8		45023.8	71895.7	53743.9	109437	18206	41602.5	46169.3	110125	14896.4	162727	36260.9	43588.2	374634	13739	14153.4	28476.6
IsMasterProtein	P99027	60S acidic ribosomal protein P2 OS=Mus musculus OX=10090 GN=Rplp2 PE=1 SV=3	0.159	39	1	2	6	1	2	115	11.6	4.54	126					28044.2	42856.7		87501.4	118282		60634	72552.8	63919.6	20504.8	18040.6	47123.7					57731.6
IsMasterProtein	Q8CAY6	Acetyl-CoA acetyltransferase, cytosolic OS=Mus musculus OX=10090 GN=Acat2 PE=1 SV=2	0.438	9	1	2	2	2	2	397	41.3	7.5	39							3952.34				218315	18845					66229.9	147689
IsMasterProtein	Q91WG0	Acylcarnitine hydrolase OS=Mus musculus OX=10090 GN=Ces2c PE=1 SV=1	0.025	7	1	3	24	2	2	561	62.4	5.69	404	91927.2	112336	120445			231123			93192.9		186312										115256
IsMasterProtein	P40124	Adenylyl cyclase-associated protein 1 OS=Mus musculus OX=10090 GN=Cap1 PE=1 SV=4	0.094	14	1	6	7	2	6	474	51.5	7.52	200		29372.3	11342.8		280900	31869.9	8515.32		26044		14468.1			66749.7	142022							53178	168753	35083.7		Acetyl [N-Term]
IsMasterProtein	Q60994	Adiponectin OS=Mus musculus OX=10090 GN=Adipoq PE=1 SV=2	0	30	1	7	155	4	7	247	26.8	5.57	6379	923814	2.00582e+06	2.72013e+06	4.16778e+06	6.01293e+06	1.2648e+07	4.47917e+06	6.72022e+06	2.66734e+07	3.73119e+07	4.94847e+07	4.50226e+07	4.90271e+06	6.29739e+06	4.14521e+06	1.70379e+07	5.42219e+06	1.19603e+07	6.06944e+06	4.32995e+06	1.06553e+07	8.50141e+06	1.87187e+07	8.56119e+06
IsMasterProtein	P48962	ADP/ATP translocase 1 OS=Mus musculus OX=10090 GN=Slc25a4 PE=1 SV=4	0.437	7	1	2	2	0	2	298	32.9	9.72	41		34274.6											27673.9	89199.4		51061.3
IsMasterProtein	O89020	Afamin OS=Mus musculus OX=10090 GN=Afm PE=1 SV=2	0.003	16	1	10	53	8	8	608	69.3	5.78	1201	61889.1	58464.2	213832	159774	120956	324182	230762	43457.4	479744	4.12597e+06	4.28325e+06	1.95791e+06	88598	167111	252898	218169		256689	27021.5		14649.5		46619.1	60747.2
IsMasterProtein	P00329	Alcohol dehydrogenase 1 OS=Mus musculus OX=10090 GN=Adh1 PE=1 SV=2	0.158	5	1	2	12	1	2	375	39.7	8.1	136	34232.1	61234.9	100445	38573.6	55456.8	171406	193022		105431	118527	99676.3	211689	29472.7	87615.8	97870.4	77106.1	40848.5	83723.1	18500	24676.1	207534	90717.6	122453	160132
IsMasterProtein	O35945	Aldehyde dehydrogenase, cytosolic 1 OS=Mus musculus OX=10090 GN=Aldh1a7 PE=1 SV=1	0.013	18	1	8	31	3	3	501	54.6	7.71	652		61332.4	31891.3			112921	69619.1									32950.2		74748.7	13146.2	27332.2	136163
IsMasterProtein	Q60590	Alpha-1-acid glycoprotein 1 OS=Mus musculus OX=10090 GN=Orm1 PE=1 SV=1	0.022	33	1	7	29	3	7	207	23.9	5.85	489	141276	206912	295318	286745	174831	283391	164657	328105	864970	1.53821e+06	1.5934e+06	1.23108e+06	43117	339916	234240	304365	16553.5	618371	27324.8	59357.5	104629		84885.5	102960
IsMasterProtein	P07758	Alpha-1-antitrypsin 1-1 OS=Mus musculus OX=10090 GN=Serpina1a PE=1 SV=4	0	45	1	17	374	1	6	413	46	5.72	14965	940183	1.66452e+06	1.99407e+06	5.22361e+06	2.71999e+06	7.48208e+06	3.78345e+06	4.77758e+06	7.87778e+06	2.29561e+07	1.48148e+07	2.88942e+07	1.65535e+06	3.55095e+06	2.09157e+06	2.79414e+06	1.17356e+06	7.31595e+06	679251	579876	2.19678e+06	581894	1.5032e+06	2.15751e+06
IsMasterProtein	P22599	Alpha-1-antitrypsin 1-2 OS=Mus musculus OX=10090 GN=Serpina1b PE=1 SV=2	0	45	1	15	414	5	5	413	45.9	5.54	17875	84391.5	215209	458388	844058	287191	1.82424e+06	780532	594740	1.69323e+06	1.32234e+07	1.5631e+07	8.57939e+06	402577	906104	1.63043e+06	1.45756e+06	152081	2.90531e+06	120920	137335	523262	613688	1.15076e+06	800567
IsMasterProtein	Q00897	Alpha-1-antitrypsin 1-4 OS=Mus musculus OX=10090 GN=Serpina1d PE=1 SV=1	0	46	1	16	358	5	5	413	46	5.44	13752	76103.6	123401	306458	524941	346520	1.89016e+06	343986	640573	1.39609e+06	5.35257e+06	5.09592e+06	5.77869e+06	195365	432355	624455	294836	182542	745582	54152.4	63049.9	261866	167958	163503	232902
IsMasterProtein	Q61247	Alpha-2-antiplasmin OS=Mus musculus OX=10090 GN=Serpinf2 PE=1 SV=1	0	47	1	22	278	20	21	491	54.9	6.3	7562	322781	496527	974014	1.23014e+06	932306	2.28999e+06	965474	1.26435e+06	1.8387e+06	5.90953e+06	6.33715e+06	7.17633e+06	440533	802627	1.17642e+06	496332	224303	1.0925e+06	730992	572759	1.24077e+06	921274	1.88026e+06	3.57481e+06
IsMasterProtein	P29699	Alpha-2-HS-glycoprotein OS=Mus musculus OX=10090 GN=Ahsg PE=1 SV=1	0	12	1	4	64	4	4	345	37.3	6.51	1903	919918	591783	1.20314e+06	1.36658e+06	3.27585e+06	4.11573e+06	1.85547e+06	1.55404e+06	4.87754e+06	1.19395e+07	2.32116e+07	5.66909e+06	1.70274e+06	1.43346e+06	2.06765e+06	1.58009e+06	120319	1.29452e+06	480862	494416	2.04633e+06	609139	3.27379e+06	3.57073e+06
IsMasterProtein	Q6GQT1	Alpha-2-macroglobulin-P OS=Mus musculus OX=10090 GN=A2m PE=2 SV=2	0	35	1	39	287	35	35	1474	164.2	6.61	8514	13950.2	48716	132361	28646.8	44743.6	124969	50796.7	40910.3	57305.8	2.481e+06	2.8088e+06	9.00808e+06	1.8391e+06	67907.9	83465.3	81265.3		74500				62393.9	489185	132794
IsMasterProtein	P17182	Alpha-enolase OS=Mus musculus OX=10090 GN=Eno1 PE=1 SV=3	0.025	22	1	8	18	3	7	434	47.1	6.8	441	88215.6	141510	131567	12159.6	314079	57552.9	51299.4		35944.6				18958.6	89213.7	181584		26902.9				36181.8	36376.1	29564.2	15789.3
IsMasterProtein	P02772	Alpha-fetoprotein OS=Mus musculus OX=10090 GN=Afp PE=2 SV=1	0.023	11	1	5	15	5	5	605	67.3	5.92	496			66682.1			13483	12133.4			17368.7		26645.2				382372		175069	15284.3				91037.6	284373
IsMasterProtein	P97449	Aminopeptidase N OS=Mus musculus OX=10090 GN=Anpep PE=1 SV=4	0.005	7	1	5	22	2	5	966	109.6	5.9	817	481878	1.47696e+06	1.17871e+06	2.74641e+06	5.1783e+06	1.03723e+07	4257676		2.14324e+06	6.30618e+06	7.69886e+06	7.266e+06	1.35928e+06	2.11373e+06	3.7716e+06	2.35655e+06	2.01889e+06	1.80854e+06	585681	1.08427e+06	2.91425e+06	359222	716123	799680
IsMasterProtein	Q8R0Z6	Angiopoietin-related protein 6 OS=Mus musculus OX=10090 GN=Angptl6 PE=2 SV=1	0	23	1	9	106	8	9	457	51.1	9	4694	219782	773995	413414	255703	890146	1.00924e+06	853681	550200	989173	1.0127e+06	599441	589157	600583	465879	993715	91121.5	204942	124223	155988	329408	262758	320727	641120	449991
IsMasterProtein	P11859	Angiotensinogen OS=Mus musculus OX=10090 GN=Agt PE=1 SV=1	0.004	14	1	6	44	6	6	477	52	5.44	1635	12465.7	27025.9	96300.8	28263.7	34376.7	236790		16786.2	170569	560150	611190	685154	14521.6	79973.8	92953.2	25770.9		113226			17533	100688	41695.9	43866.3
IsMasterProtein	Q02357	Ankyrin-1 OS=Mus musculus OX=10090 GN=Ank1 PE=1 SV=2	0.021	6	1	10	19	2	10	1862	204.1	6.55	531	93941.4	152789	99445.2		62241.9	159098	13264.6								80395.6	39361.1		28392.7				31955.6	12118.5
IsMasterProtein	P48036	Annexin A5 OS=Mus musculus OX=10090 GN=Anxa5 PE=1 SV=1	0.005	16	1	5	16	4	5	319	35.7	4.96	849		38528.4	28390.4	31797.8	243101	191537	35246.2		46043.9			53278.5	369235	107656	171879					23399.1	35001.3	108183	47560.1	40190.1
IsMasterProtein	Q07076	Annexin A7 OS=Mus musculus OX=10090 GN=Anxa7 PE=1 SV=2	0.16	5	1	2	6	0	2	463	49.9	6.18	120		36987			126790								123280									56236.2	97012	45202
IsMasterProtein	O88312	Anterior gradient protein 2 homolog OS=Mus musculus OX=10090 GN=Agr2 PE=1 SV=1	0.187	13	1	2	6	1	2	175	19.9	9.01	88	186335	193883	303039
IsMasterProtein	P32261	Antithrombin-III OS=Mus musculus OX=10090 GN=Serpinc1 PE=1 SV=1	0	58	1	25	455	13	13	465	52	6.46	15392	621136	985841	1.33281e+06	1.17848e+06	2.49736e+06	6.19993e+06	2.93486e+06	2.21334e+06	5.4472e+06	1.33512e+07	2.36808e+07	1.29208e+07	740746	2.07505e+06	2.31036e+06	2.23495e+06	461600	3.80168e+06	628724	507273	1.52032e+06	878217	3.18304e+06	3131644
IsMasterProtein	Q00623	Apolipoprotein A-I OS=Mus musculus OX=10090 GN=Apoa1 PE=1 SV=2	0	73	1	27	1060	22	27	264	30.6	5.73	24547	2.14343e+07	3.54873e+07	5.90032e+07	1.47556e+08	1.14207e+08	3.09051e+08	1.37831e+08	1.92353e+08	3.52684e+08	1.43698e+09	1.77187e+09	1.02684e+09	5.53823e+07	7.15449e+07	1.68924e+08	6.7309e+07	2.01919e+07	1.78277e+08	5.3954e+07	1.59454e+07	3.11627e+07	1.61237e+07	8.67463e+07	1.03106e+08
IsMasterProtein	P09813	Apolipoprotein A-II OS=Mus musculus OX=10090 GN=Apoa2 PE=1 SV=2	0	53	1	6	206	6	6	102	11.3	7.18	6884	1.88153e+07	2.327e+07	3.88088e+07	2.79083e+07	7.06998e+07	1.55425e+08	6.36487e+07	1.10029e+08	1.78324e+08	1.58847e+08	7.30025e+08	1.08269e+08	5.23865e+06	2.0151e+07	1.90047e+07	1.83443e+07	1.84476e+06	1.78614e+07	5.87511e+06	1.21479e+06	3.84017e+06	1.03234e+06	1.77874e+07	2.48235e+07
IsMasterProtein	P06728	Apolipoprotein A-IV OS=Mus musculus OX=10090 GN=Apoa4 PE=1 SV=3	0	61	1	21	401	20	20	395	45	5.47	10918	1.3952e+06	1.73273e+06	2.67501e+06	4.5105e+06	5659724	8.09801e+06	4.28218e+06	1.29462e+06	6.80177e+06	2.66904e+07	2.58168e+07	2.14039e+07	1.7302e+06	1.63385e+06	3.02636e+06	2.63573e+06	395762	3093564	250065	152106	793418	343930	1.04532e+06	2.12754e+06
IsMasterProtein	Q8C7G5	Apolipoprotein A-V OS=Mus musculus OX=10090 GN=Apoa5 PE=1 SV=1	0.157	8	1	2	2	2	2	368	41.2	6.01	130	210917	313072	285186								128169
IsMasterProtein	E9Q414	Apolipoprotein B-100 OS=Mus musculus OX=10090 GN=Apob PE=1 SV=1	0	68	1	279	8136	262	262	4505	509.1	6.81	310381	1.36141e+07	2.06666e+07	3.43787e+07	2.66526e+07	5.68834e+07	1.12676e+08	3.96349e+07	3.02e+07	6.05634e+07	6.44979e+07	1.13458e+08	1.60859e+08	2.96215e+07	4.1112e+07	5.97553e+07	4.06093e+07	4.21873e+07	2.40014e+07	1.02832e+07	2.68907e+07	3.34154e+07	3.21903e+07	6.4412e+07	1.32733e+07
IsMasterProtein	P34928	Apolipoprotein C-I OS=Mus musculus OX=10090 GN=Apoc1 PE=1 SV=1	0.003	28	1	3	67	2	2	88	9.7	9.09	1271	1.45062e+06	2.71247e+06	8.37161e+06	769342	5.86464e+06	1.3457e+07	1.6256e+06	750922	3.50552e+06	2.265e+07	4.51876e+07	9.30404e+06	680337	765554	1.8654e+06	308476	310940	476977	843107	72883.3	347010	252149	3.24017e+06	1.87148e+06
IsMasterProtein	Q05020	Apolipoprotein C-II OS=Mus musculus OX=10090 GN=Apoc2 PE=2 SV=1	0	42	1	4	69	4	4	97	10.7	4.84	3725	1.93982e+07	1.88559e+07	2.9649e+07	7.40598e+06	2.71831e+06	5.96e+06	6.57791e+06	4.31672e+06	5.18894e+06	2.72036e+07	2.72997e+07	7.64592e+06	233937	710726	754964	7.77164e+06	1.16726e+06	2.90096e+06	1.04018e+06	277824	2.58259e+06	101296	1.39342e+06	1.2862e+06
IsMasterProtein	P33622	Apolipoprotein C-III OS=Mus musculus OX=10090 GN=Apoc3 PE=1 SV=2	0	46	1	3	190	3	3	99	11	4.75	11684	3.3412e+07	3.26649e+07	5.85871e+07	1.76555e+07	1.5668e+07	1.99408e+07	9.44799e+06	6.50502e+06	1.60436e+07	4.16804e+07	1.02477e+08	3.24484e+07	923878	3.24025e+06	3.10016e+06	1.09877e+07	3.18074e+06	4.80669e+06	5.06347e+06	744638	7.94145e+06	731658	6.44355e+06	1.70166e+06
IsMasterProtein	P51910	Apolipoprotein D OS=Mus musculus OX=10090 GN=Apod PE=1 SV=1	0.003	23	1	4	51	4	4	189	21.5	4.91	1102	409666	387239	587547	1.54871e+06	886796	2.47881e+06	990098	958035	5.97528e+06	1.15331e+07	4.56869e+06	3.71265e+06	231174	126397	198354	2.0668e+06	115755	525484	243707	114960	729502	98374.6	681262	1.74045e+06
IsMasterProtein	P08226	Apolipoprotein E OS=Mus musculus OX=10090 GN=Apoe PE=1 SV=2	0	78	1	32	1293	29	29	311	35.8	5.68	36744	1.20001e+08	1.49638e+08	1.19105e+08	3.35778e+07	2.99318e+08	3.01767e+08	1.40635e+08	1.97621e+08	4.93395e+08	1.03183e+08	6.94911e+08	1.87498e+08	2.36388e+07	1.3589e+08	1.32333e+08	1.55804e+08	4.62223e+07	1.12364e+08	8.77597e+07	3.09598e+07	1.13493e+08	1.16376e+08	3.43994e+08	2.91338e+08
IsMasterProtein	Q9Z1R3	Apolipoprotein M OS=Mus musculus OX=10090 GN=Apom PE=1 SV=1	0.003	22	1	6	65	3	3	190	21.3	6.52	1061	3.60024e+06	6.12346e+06	4.40382e+06	527570	3.77101e+06	4.47407e+06	2.36734e+06	1.87797e+06	7.75462e+06	2.23528e+06	4.57184e+06	1.88493e+06	146668	1.09575e+06	582266	1.65167e+06	1.23906e+06	2.25023e+06	1.26749e+06	335944	1.64919e+06	289517	2.65143e+06	2.33106e+06
IsMasterProtein	Q02013	Aquaporin-1 OS=Mus musculus OX=10090 GN=Aqp1 PE=1 SV=3	0.005	14	1	3	17	2	3	269	28.8	7.43	863	145041	311056	271023	27145.6	328920	215970	84395.7		45819.8	90772.3	69560.3	50546.4	296560	60005.4	495002	34367.6	13662.9			13860.4		267088	151712	262810
IsMasterProtein	Q61176	Arginase-1 OS=Mus musculus OX=10090 GN=Arg1 PE=1 SV=1	0.174	11	1	3	4	3	3	323	34.8	7.01	106	13800.4	14536.7	33306				44838		43383.5							49617.5		67864.4			198582
IsMasterProtein	P16460	Argininosuccinate synthase OS=Mus musculus OX=10090 GN=Ass1 PE=1 SV=1	0.483	4	1	2	3	2	2	412	46.6	8.22	35			35078.5	26167.2		44221.6			59486.9		75842					54714.7		93933.5			176126
IsMasterProtein	Q03265	ATP synthase subunit alpha, mitochondrial OS=Mus musculus OX=10090 GN=Atp5f1a PE=1 SV=1	0.079	6	1	3	6	0	3	553	59.7	9.19	227					40592.4	35154.5		29147.4	60857.1			15160.7		23695.8				94447.6			6937.46
IsMasterProtein	P47857	ATP-dependent 6-phosphofructokinase, muscle type OS=Mus musculus OX=10090 GN=Pfkm PE=1 SV=3	0.078	8	1	6	11	5	5	780	85.2	8	221					20153.7	511738	25274.7		5806.38	87448.9	93188.7	155438	68481.2	46239	300057						45941.7
IsMasterProtein	P04919	Band 3 anion transport protein OS=Mus musculus OX=10090 GN=Slc4a1 PE=1 SV=1	0	18	1	12	69	11	12	929	103.1	5.45	1973	1.18655e+06	1.32603e+06	1.87525e+06	15729.3	539310	245015	328052	115324	250000		84376.4	114994	478675	464785	429300	11388	94872.9	26141.2	6110.74	169571	238276	650151	240195	215165
IsMasterProtein	P18572	Basigin OS=Mus musculus OX=10090 GN=Bsg PE=1 SV=2	0.021	10	1	4	35	4	4	389	42.4	5.85	521	370804	400481	378473	31353.1	381419	240564	195686		265672	110710	136621	130113	574847	356335	562179	63479.4	106956	59249.9	72992.1	72161.5	245779	278721	208459	233097
IsMasterProtein	Q01339	Beta-2-glycoprotein 1 OS=Mus musculus OX=10090 GN=Apoh PE=1 SV=1	0.332	8	1	3	5	2	2	345	38.6	8.22	55	140700	167721	210488	37192.8		276674	39820.2		485611	522687	1.5643e+06	511092		54278.1	46220.4	122773	30583.6	153078	41729.4	24959	101936		161138	22279.6
IsMasterProtein	P01887	Beta-2-microglobulin OS=Mus musculus OX=10090 GN=B2m PE=1 SV=2	0.019	23	1	3	35	3	3	119	13.8	8.44	535	119716	133119	260448	241578	176361	499912	155352	189031	671558	2.81396e+06	1.58665e+06	693558	58518.2	79682.1	215437	88344.4	16043.2	114371	47534.9		31934.2	12871.4	81326.5	99086.2
IsMasterProtein	Q9ES46	Beta-parvin OS=Mus musculus OX=10090 GN=Parvb PE=1 SV=1	0.095	8	1	2	3	0	2	365	41.6	6.33	202					185884
IsMasterProtein	P07743	BPI fold-containing family A member 2 OS=Mus musculus OX=10090 GN=Bpifa2 PE=1 SV=1	0.066	11	1	2	6	2	2	235	24.7	5.01	259						361969		179179													67996.7
IsMasterProtein	D3Z6Q9	Bridging integrator 2 OS=Mus musculus OX=10090 GN=Bin2 PE=1 SV=1	0.142	7	1	3	4	3	3	489	52.5	5.34	149					198703	63286.4	23242.2			96536.8			14294.7		89557.3							17827.3	58335.6
IsMasterProtein	Q922D8	C-1-tetrahydrofolate synthase, cytoplasmic OS=Mus musculus OX=10090 GN=Mthfd1 PE=1 SV=4	0.003	10	1	9	54	6	9	935	101.1	7.14	1088	37610	132081	131560	42481.9	52131.8	239326	120132	82452	183991	182512	305376	415411	105064	154469	332945	37058.6		78957.8	25527.4	13227.9	131893	16456.9	30199.6	39482.2
IsMasterProtein	P08607	C4b-binding protein OS=Mus musculus OX=10090 GN=C4bpa PE=1 SV=3	0	13	1	6	163	6	6	469	51.5	7.15	5545	9.37996e+06	1.36338e+07	1.47057e+07	8.20564e+06	1.87498e+07	3.56812e+07	2.44991e+07	7.27879e+06	2.08563e+07	3.89696e+07	6.76193e+07	2.90049e+07	3.84546e+06	9.82879e+06	2.39218e+07	6.72929e+06	2.97834e+06	6.65822e+06	5.66644e+06	3.45471e+06	4.23e+06	1.8488e+06	6.58435e+06	6.96938e+06
IsMasterProtein	P13634	Carbonic anhydrase 1 OS=Mus musculus OX=10090 GN=Ca1 PE=1 SV=4	0.162	17	1	4	5	4	4	261	28.3	6.96	122	86483.1	132259	157606	27410.1	31768.4						90284		53036.4	22276.5	49759.2		22837.7	31986.5		16628.8	56737.1	49507.8	33075.6	33011
IsMasterProtein	P00920	Carbonic anhydrase 2 OS=Mus musculus OX=10090 GN=Ca2 PE=1 SV=4	0	59	1	10	69	8	10	260	29	7.01	2185	264694	463832	510245	133425	181427	91773.5	139933	83998	205083	1.4956e+06	2.26708e+06	1.43759e+06	188330	166830	373752			35387.5				21458.7	86955.9	26693.6		Acetyl [N-Term]
IsMasterProtein	P18761	Carbonic anhydrase 6 OS=Mus musculus OX=10090 GN=Ca6 PE=1 SV=3	0.157	11	1	3	6	3	3	317	36.5	6.6	124	349999	485289	393782
IsMasterProtein	P23953	Carboxylesterase 1C OS=Mus musculus OX=10090 GN=Ces1c PE=1 SV=4	0	45	1	18	240	15	16	554	61	5.06	8661	627984	1.00861e+06	2.25599e+06	4.0467e+06	2.15414e+06	5.20699e+06	2.07994e+06	2.13182e+06	6.83019e+06	3.92382e+07	3.40469e+07	3.79694e+07	1.47332e+06	2.64052e+06	3.79553e+06	1.85822e+06	306219	5.17607e+06	231722	412446	819724	265530	1.31471e+06	1.0351e+06
IsMasterProtein	Q9JHH6	Carboxypeptidase B2 OS=Mus musculus OX=10090 GN=Cpb2 PE=1 SV=1	0.028	11	1	6	27	3	6	422	48.8	7.97	359	63347.4	123465	170224	349435	198972	462139	179238		445358	704999	718070	1.04982e+06	58156.1	114493	147468	267144	38401.6	364179	42505.6	71050.6	157783	89940.7	313134	499526
IsMasterProtein	Q9JJN5	Carboxypeptidase N catalytic chain OS=Mus musculus OX=10090 GN=Cpn1 PE=1 SV=1	0	57	1	17	252	13	13	457	51.8	8.28	8174	162122	199540	420146	1.38232e+06	976580	3.63883e+06	1.32912e+06	909171	1.37952e+06	7.06266e+06	1.00742e+07	7.02109e+06	533152	564370	1.3694e+06	822978	215800	1.58366e+06	207992	248458	632870	362558	1.61537e+06	752684
IsMasterProtein	Q9DBB9	Carboxypeptidase N subunit 2 OS=Mus musculus OX=10090 GN=Cpn2 PE=1 SV=2	0	21	1	10	130	10	10	547	60.4	5.88	4532	206805	240031	548980	1.26086e+06	853569	3162283	1.40393e+06	553628	1.50137e+06	7.86719e+06	7.96718e+06	7.29124e+06	513666	1.17899e+06	1.84711e+06	940353	157476	1.11823e+06	178928	325988	529676		1.07623e+06	235628
IsMasterProtein	P24270	Catalase OS=Mus musculus OX=10090 GN=Cat PE=1 SV=4	0.107	7	1	3	5	3	3	527	59.8	7.88	181				92094.8															81266.4			88073.2				Acetyl [N-Term]
IsMasterProtein	P51437	Cathelicidin antimicrobial peptide OS=Mus musculus OX=10090 GN=Camp PE=1 SV=2	0.026	20	1	2	6	2	2	172	19.4	8.68	368	44287.6	25013	32737.6						25017.9	62998.5			16876.9										22255.1
IsMasterProtein	P10605	Cathepsin B OS=Mus musculus OX=10090 GN=Ctsb PE=1 SV=2	0.025	15	1	4	14	4	4	339	37.3	5.91	456	16351.2	35121.1	69029.5	80454.8	142483	408739	287532		273896	759305	385496	750684	259148	195379	228930	459240	558632	293872	123320	244281	539882	407834	436040	77329.4
IsMasterProtein	P18242	Cathepsin D OS=Mus musculus OX=10090 GN=Ctsd PE=1 SV=1	0.057	12	1	5	19	5	5	410	44.9	7.15	285	25005.5	17818.5	68551.8	174161	98265.3	336627	133605	69490.1	317843	355412	658123	662993	23955.5	127121	197461	69949.7	12392.9	101241	10148.6		23527.5		69601.3	70371.4
IsMasterProtein	Q63918	Caveolae-associated protein 2 OS=Mus musculus OX=10090 GN=Cavin2 PE=1 SV=3	0.292	6	1	3	4	3	3	418	46.7	5.21	65				54867.9	208819				140601			114463		22707.5	49766.8
IsMasterProtein	P15379	CD44 antigen OS=Mus musculus OX=10090 GN=Cd44 PE=1 SV=3	0.077	6	1	3	8	3	3	778	85.6	4.96	230	31957.4	27135.5	89216.8		124162	94990.1			146197		507953			80544.6		57473.1					52675		96435.3
IsMasterProtein	Q9QWK4	CD5 antigen-like OS=Mus musculus OX=10090 GN=Cd5l PE=1 SV=3	0.254	5	1	2	4	2	2	352	38.8	5.16	78	23813.7		21684.6						44254.7		40358.6					40218.1						7293.22	88132.9	54404.8
IsMasterProtein	P40240	CD9 antigen OS=Mus musculus OX=10090 GN=Cd9 PE=1 SV=2	0.076	7	1	2	19	1	2	226	25.2	7.23	241	458520	450243	751120	278637	1.71745e+06	1.3139e+06	550830		554047	176565	329237	352649	837331	889350	1.64161e+06	370611	569035	398147	249630	492355	706703	1.09175e+06	2.15897e+06	1.24074e+06
IsMasterProtein	Q9Z0M6	CD97 antigen OS=Mus musculus OX=10090 GN=Cd97 PE=1 SV=2	0.146	5	1	3	4	3	3	818	90.4	7.39	155			32231.7	34402.1		103293	56862.2			205714	279199	330078		59175.1	77290			18517.2				18138.2	81743.2	23514.3
IsMasterProtein	Q61147	Ceruloplasmin OS=Mus musculus OX=10090 GN=Cp PE=1 SV=2	0	42	1	38	580	32	32	1061	121.1	5.85	17694	419236	877745	2.42046e+06	1.34337e+06	1.07031e+06	2.37627e+06	998007	1.13547e+06	2.63198e+06	6.05209e+06	5.52604e+06	1.0962e+07	753726	1.4197e+06	1.33377e+06	1.02825e+06	161046	2.59666e+06	182340	446717	887133	575883	2.60873e+06	1.17636e+06
IsMasterProtein	Q03311	Cholinesterase OS=Mus musculus OX=10090 GN=Bche PE=1 SV=2	0	24	1	12	118	10	10	603	68.4	7.25	3204	12786.9	194521	247475	237151	663542	1.915e+06	538032	324759	775489	1.80595e+06	1.76172e+06	1.57165e+06	114403	461322	311978	412036	173115	537595	94967.6	141708	398388	49406.2	230641	127378
IsMasterProtein	A3KFM7	Chromodomain-helicase-DNA-binding protein 6 OS=Mus musculus OX=10090 GN=Chd6 PE=1 SV=1	0.437	1	1	2	3	1	2	2711	305.2	6.38	40	119315	116389	279446	150357	566587	1.07388e+06	237547		354823	544380	638937	967137	128031	397473	715996	813608	371058	258747	123322	171609	423340	370664	342983	242663
IsMasterProtein	Q68FD5	Clathrin heavy chain 1 OS=Mus musculus OX=10090 GN=Cltc PE=1 SV=3	0	21	1	29	140	1	29	1675	191.4	5.69	3858	45210.4	172707	144739	15436.5	102016	264472	115513	28843.5	100111			131192	173777	266759	240502	88311.4	84747.1	82370.3	39381.6	69505.8	728034	141666	130547	36503.9
IsMasterProtein	Q06890	Clusterin OS=Mus musculus OX=10090 GN=Clu PE=1 SV=1	0	35	1	21	386	20	20	448	51.6	5.67	12651	8.56288e+06	1.49821e+07	1.03457e+07	6.60171e+06	7.12982e+06	1.59966e+07	1.49013e+07	6.13452e+06	1.7198e+07	3.23348e+07	2.33045e+07	2.65888e+07	3.1017e+06	4.41687e+06	1.15577e+07	1.24302e+07	2.71668e+06	8.45101e+06	6.04419e+06	2.88939e+06	7.59295e+06	2.26447e+06	4.49469e+06	7.4486e+06
IsMasterProtein	O88783	Coagulation factor V OS=Mus musculus OX=10090 GN=F5 PE=1 SV=1	0	15	1	28	304	19	20	2183	247.1	6.05	7688	342787	748601	827713	192614	344900	676729	126116	58677	311894	406960	418234	702351	127662	190353	347893	244098	223475	214790	50894.3	102522	390841	187426	656100	439442
IsMasterProtein	Q06194	Coagulation factor VIII OS=Mus musculus OX=10090 GN=F8 PE=2 SV=2	0	19	1	36	289	32	36	2319	266	7.34	6559	15856.9	30538.2	28592.4	55554.2	875802	548444	164929		498683	6675.42	46260.7	147241	315116	390803	492672	365126	943420	135815	104808	404209	1.61882e+06	126457	95343.5	131030
IsMasterProtein	O88947	Coagulation factor X OS=Mus musculus OX=10090 GN=F10 PE=1 SV=1	0.003	12	1	6	53	3	3	481	54	5.66	1307	194902	190932	337709	544726	456383	913865	646940	85798.1	978022	3070490	3.75272e+06	2.66588e+06	150297	79245.4	411365	600386	69667.6	585324	138799	72989	63720.9	27037.6	382051	298316
IsMasterProtein	Q91Y47	Coagulation factor XI OS=Mus musculus OX=10090 GN=F11 PE=2 SV=2	0.024	10	1	5	12	4	5	624	69.7	8.25	404			17015.3	29821	30329.9	153508	195023	13222.6	162629	305880	488208	329351	32440.4	85916.2	135787	31103.6		29315.8	28616.4	25646.4	91004.5	57012.4	188809	146568
IsMasterProtein	Q80YC5	Coagulation factor XII OS=Mus musculus OX=10090 GN=F12 PE=1 SV=2	0.26	5	1	2	3	2	2	597	65.7	6.84	71											694814			20144.9
IsMasterProtein	Q8BH61	Coagulation factor XIII A chain OS=Mus musculus OX=10090 GN=F13a1 PE=1 SV=3	0	52	1	32	404	26	32	732	83.2	5.92	15333	311906	806980	934446	2.44704e+06	2154675	4772450	1.79183e+06	1.06197e+06	5.08518e+06	7.59347e+06	1.58212e+07	1.3562e+07	1.23463e+06	1.80312e+06	2.98248e+06	1.23048e+06	952387	1.31223e+06	275462	591278	2.11379e+06	624621	1.93382e+06	1.4215e+06		Acetyl [N-Term]
IsMasterProtein	Q07968	Coagulation factor XIII B chain OS=Mus musculus OX=10090 GN=F13b PE=1 SV=2	0	13	1	9	108	5	6	669	76.1	6.92	2057	272460	539616	553991	1.12827e+06	1.747e+06	3.25796e+06	1.42419e+06	1.47841e+06	3.73899e+06	6.74399e+06	9.74309e+06	5.24505e+06	764043	935264	1.42236e+06	658597	383407	685040	418768	250400	556209	257728	1.02358e+06	1.06925e+06
IsMasterProtein	P18760	Cofilin-1 OS=Mus musculus OX=10090 GN=Cfl1 PE=1 SV=3	0.003	42	1	6	38	1	5	166	18.5	8.09	1624	96808.6	152875	156439	228494	739303	269204	41553.8	55355.8	48895.4		47130.4		201604	295618	545752	13698.1	62035.8	39074.2		8177.28	29463.5	264548	473195	138616		Acetyl [N-Term]
IsMasterProtein	P11087	Collagen alpha-1(I) chain OS=Mus musculus OX=10090 GN=Col1a1 PE=1 SV=4	0	11	1	16	157	7	7	1453	137.9	5.85	3259	163661	300451	210155	56611	557879	155363	125491	400555	557802	196435	154421	210224	198698	453267	409296	298240	248476	191328	286169	340090	596856	146478	146329	193543
IsMasterProtein	Q04857	Collagen alpha-1(VI) chain OS=Mus musculus OX=10090 GN=Col6a1 PE=1 SV=1	0	11	1	8	51	5	8	1025	108.4	5.36	2236	57262.8	212105	170944		193383	309268	129423	66417	107668		103429	45451.8	68823.7	366261	419526	32649.1	216541	69423.5	77334.8	146634	257696	41848.5	80344.1	9355.9
IsMasterProtein	Q01149	Collagen alpha-2(I) chain OS=Mus musculus OX=10090 GN=Col1a2 PE=1 SV=2	0.003	8	1	9	54	4	9	1372	129.5	9.19	1539	84925.7	158521	112592		254735	215052	48165.9	160035	225486	94855.4		110417	168867	223568	457993	39055.6	205366	89727.7	130099	187577	293970	162413		209935
IsMasterProtein	Q02788	Collagen alpha-2(VI) chain OS=Mus musculus OX=10090 GN=Col6a2 PE=1 SV=3	0.005	14	1	11	38	8	11	1034	110.3	6.42	792	44586.5	173834	128345	17089.3	257223	194280			59437.2			87655.7	49465.1	104801	365228		147848	32904	15476.6	97874.4	212137	64977.4	41837.3	30407.5
IsMasterProtein	A6H584	Collagen alpha-5(VI) chain OS=Mus musculus OX=10090 GN=Col6a5 PE=1 SV=4	0.107	2	1	4	7	2	4	2640	289.4	6.57	188		26194.4	22303.8		70342.4	103666	20396	14242.3	44125.1				17365.1	44515.5	47696.3		47880.1			9697.52	54020.3	25038.2	42709.6	17654.2
IsMasterProtein	Q8CF98	Collectin-10 OS=Mus musculus OX=10090 GN=Colec10 PE=2 SV=1	0	23	1	6	76	2	6	277	30.5	7.33	2375	233424	258566	462876	845413	986269	1.81209e+06	988347	260391	606213	1.67815e+06	1.45638e+06	1.62617e+06	562840	708652	711200	363271	417324	661726	175164	427787	937059	590726	1.01804e+06	244352
IsMasterProtein	Q3SXB8	Collectin-11 OS=Mus musculus OX=10090 GN=Colec11 PE=2 SV=2	0	26	1	6	152	4	6	272	29	5.12	7316	477941	578645	947429	624403	2.56344e+06	3.51555e+06	1.39348e+06	545218	1.27688e+06	2.30967e+06	3.42441e+06	4.31456e+06	904288	1.28871e+06	1.87028e+06	1.33095e+06	1.04209e+06	1.05605e+06	486961	748964	1.68254e+06	1.04322e+06	1.78464e+06	1.15622e+06
IsMasterProtein	Q4ZJN1	Complement C1q and tumor necrosis factor-related protein 9 OS=Mus musculus OX=10090 GN=C1qtnf9 PE=1 SV=1	0.005	13	1	3	17	3	3	333	34.5	7.91	814	19711.6	29191.6			203302	247138	81504	14130.5	195263	162516	183690	333188	12515	71488	79528.8	149091	43594	145389	76080.9	95073	184012	103994	98645.9	7225.49
IsMasterProtein	P98086	Complement C1q subcomponent subunit A OS=Mus musculus OX=10090 GN=C1qa PE=1 SV=2	0	33	1	7	100	7	7	245	26	9.11	2685	945539	2.48693e+06	2.68635e+06	1.01833e+06	4.6074e+06	5.04248e+06	1.94745e+06	839897	3.23625e+06	2.44363e+06	3.91416e+06	7.07295e+06	1.18771e+06	3.33174e+06	5.97686e+06	891876	809434	807756	261306	585036	1.85377e+06	148718	1.0839e+06	342345
IsMasterProtein	P14106	Complement C1q subcomponent subunit B OS=Mus musculus OX=10090 GN=C1qb PE=1 SV=2	0	24	1	4	106	4	4	253	26.7	8.15	4978	1.42697e+06	4.47855e+06	3.29222e+06	1.7582e+06	6.28031e+06	5.19131e+06	3.20678e+06	1.31057e+06	4.19961e+06	4.03584e+06	4.25481e+06	8.34208e+06	2.98731e+06	4.5384e+06	9.19958e+06	1.26513e+06	1.08234e+06	1.62551e+06	438447	1.2521e+06	2.62323e+06	234542	2.4029e+06	566032
IsMasterProtein	Q02105	Complement C1q subcomponent subunit C OS=Mus musculus OX=10090 GN=C1qc PE=1 SV=2	0	25	1	5	75	5	5	246	26	8.54	1817	537439	1.60755e+06	1.56237e+06	602872	2.5712e+06	3.23618e+06	1.1774e+06	928309	2.17222e+06	1.76222e+06	2.00636e+06	4.32867e+06	999607	1.94738e+06	3.90602e+06	795389	459674	725711	139759	468317	1.29046e+06	45578.4	595326	164691
IsMasterProtein	Q9ES30	Complement C1q tumor necrosis factor-related protein 3 OS=Mus musculus OX=10090 GN=C1qtnf3 PE=2 SV=1	0.024	15	1	3	18	0	3	246	26.8	6.74	428	34173.3	278457	118940		296879	805864	189196		161186		1.21383e+06	52628.6	141414	147452	249429	141991	123728	278323	62383.7	116719	198262	50693.8	206687	241902
IsMasterProtein	Q8CG16	Complement C1r-A subcomponent OS=Mus musculus OX=10090 GN=C1ra PE=1 SV=1	0	18	1	11	123	3	7	707	80	5.66	3448	7714.2		12514.4	123125	507245	1.18934e+06	345520	27532.2	578051	566488	1.47945e+06	2.18977e+06	22880.7	688871	1.99439e+06	112614	55348	91797.4	35662.2	33497.9	181640		93317.5
IsMasterProtein	Q8CG14	Complement C1s-A subcomponent OS=Mus musculus OX=10090 GN=C1sa PE=2 SV=2	0	20	1	11	116	5	11	688	76.8	5.08	4176				424559	690045	1.41885e+06	720832	458622	1.4233e+06	2.10874e+06	2.77224e+06	2.3553e+06	412069	380000	1.85113e+06	273967	98670.9	239507	90994.7	37787.2	360744		206271	12687.5
IsMasterProtein	P01027	Complement C3 OS=Mus musculus OX=10090 GN=C3 PE=1 SV=3	0	66	1	96	2020	78	79	1663	186.4	6.73	68519	1.67638e+06	4.52415e+06	5.61873e+06	1.49475e+07	7.751e+06	2.49474e+07	1.50833e+07	8.31236e+06	1.06894e+07	3.94066e+07	3.36489e+07	5.10501e+07	3.524e+06	6.95631e+06	9.46242e+06	4.69043e+06	2.45253e+06	8.34773e+06	951423	2.14458e+06	3.72956e+06	6179098	2.37114e+07	1.56042e+07
IsMasterProtein	P01029	Complement C4-B OS=Mus musculus OX=10090 GN=C4b PE=1 SV=3	0	42	1	53	848	44	44	1738	192.8	7.53	32397	1.95742e+06	2.98764e+06	4.98853e+06	4.4353e+06	2.95712e+06	9.7752e+06	6805985	3.73906e+06	5.29146e+06	9978844	1.06683e+07	1.52944e+07	1.14598e+06	2.83591e+06	4.23643e+06	3.11549e+06	1.11357e+06	4.19659e+06	600215	1.15317e+06	1.68542e+06	2.81738e+06	3.49589e+06	2.50737e+06
IsMasterProtein	P06684	Complement C5 OS=Mus musculus OX=10090 GN=C5 PE=1 SV=2	0	28	1	41	399	35	35	1680	188.8	6.81	11842	140892	192424	480183	161841	448456	1.74024e+06	511808	1.13407e+06	557260	2.13856e+06	2.20385e+06	2.37301e+06	155997	552973	701682	105135	4751.61	315790	2845.46	83009.8	57196.5		353503	35971.4
IsMasterProtein	Q8K182	Complement component C8 alpha chain OS=Mus musculus OX=10090 GN=C8a PE=1 SV=1	0.024	10	1	5	14	5	5	587	66	6.54	436	16733.5	64962.2	92566.9	18650.4	40895.6	71804.7	57926.7	2507667	56200.6	334867	138237	51226.8		52927.6	125068
IsMasterProtein	P06683	Complement component C9 OS=Mus musculus OX=10090 GN=C9 PE=1 SV=2	0.005	10	1	5	37	5	5	548	62	5.78	945	39428.2	65226.2	120750		118256	103860	151161	65176.9	94718.6	899684	694296	1.30936e+06		198377	427450	64765.7		139608		19022.8	15449.5	13871.8	196031	59883.4
IsMasterProtein	P04186	Complement factor B OS=Mus musculus OX=10090 GN=Cfb PE=1 SV=2	0	22	1	16	206	14	14	761	85	7.37	5013	406766	813232	1.23118e+06	947092	1.05871e+06	1.95762e+06	793885	491834	1.65108e+06	6.31299e+06	4.32167e+06	4.60771e+06	408996	778869	764064	654575	375889	1.05337e+06	129236	281016	491533	250432	1.18444e+06	1.00573e+06
IsMasterProtein	P06909	Complement factor H OS=Mus musculus OX=10090 GN=Cfh PE=1 SV=2	0	16	1	19	251	19	19	1234	139	6.99	9123	1.36525e+06	3.30437e+06	3.97074e+06	4.19723e+06	3.93066e+06	1.3242e+07	5.00357e+06	4.56442e+06	8.94685e+06	3.97069e+07	3.61912e+07	2.78367e+07	1.89428e+06	3.29778e+06	5.73359e+06	2.55482e+06	1.14507e+06	3.02458e+06	1.06843e+06	925639	2.21943e+06	1.24423e+06	6.84735e+06	4.05616e+06
IsMasterProtein	Q61129	Complement factor I OS=Mus musculus OX=10090 GN=Cfi PE=1 SV=3	0	11	1	8	80	8	8	603	67.2	7.46	2323	249117	391280	809005	719729	734676	1.90905e+06	877443	392311	1.93379e+06	7.85131e+06	6.95466e+06	8.55229e+06	344589	581310	911275	600477	72879.9	1.13321e+06	100067	126829	240896	100264	828384	830886
IsMasterProtein	O89053	Coronin-1A OS=Mus musculus OX=10090 GN=Coro1a PE=1 SV=5	0.162	6	1	2	4	1	2	461	51	6.48	122					113442										53107								119885	46902.3
IsMasterProtein	Q06770	Corticosteroid-binding globulin OS=Mus musculus OX=10090 GN=Serpina6 PE=1 SV=1	0	27	1	9	90	9	9	397	44.7	5.24	2847	269354	276879	591622	763373	987115	2.48529e+06	812981	425481	1.59624e+06	3.4033e+06	1.05471e+07	5.23683e+06	342526	660095	537920	618097	337390	872388	119193	179891	313123	131231	257451	498322
IsMasterProtein	P70194	C-type lectin domain family 4 member F OS=Mus musculus OX=10090 GN=Clec4f PE=1 SV=1	0.024	14	1	7	16	7	7	548	61.2	7.15	415					38188.2	89483.3			96674.3	82087.1	353670	86135.8		19735.8	9632.51	73191.4	26933.7	15326.5			20819.9	61661.7	207080	157684
IsMasterProtein	P56395	Cytochrome b5 OS=Mus musculus OX=10090 GN=Cyb5a PE=1 SV=2	0.033	31	1	3	9	1	3	134	15.2	5.07	336		21895.5	27270.1			37513.9	71194		86752.6							128782		62997.4	45141		435482
IsMasterProtein	P20852	Cytochrome P450 2A5 OS=Mus musculus OX=10090 GN=Cyp2a5 PE=2 SV=1	0.025	19	1	8	19	1	8	494	56.7	9.2	438													68102.5		62857.8	78374.1	13577.6	321490	35875	59117.3	338379	36044.2	163177
IsMasterProtein	Q9CPY7	Cytosol aminopeptidase OS=Mus musculus OX=10090 GN=Lap3 PE=1 SV=3	0.158	7	1	3	5	1	3	519	56.1	7.72	137				17986.8		51649.9	35560.7		163014		69869.1	84432.9				89958.6		148867		17494	179633			19157.9
IsMasterProtein	A2AF47	Dedicator of cytokinesis protein 11 OS=Mus musculus OX=10090 GN=Dock11 PE=1 SV=1	0.352	1	1	2	5	2	2	2073	237.6	7.78	52				5793769	23763412	11117720	6.91892e+06		5.21733e+06	7.49909e+06	11528882	19762506	10683870	2.94794e+06	9897318	5.29958e+06	997631	1.54373e+06	544332	1.12876e+06	2.89482e+06	326966	1.63587e+06	304291
IsMasterProtein	Q9R0P5	Destrin OS=Mus musculus OX=10090 GN=Dstn PE=1 SV=3	0.147	29	1	4	7	2	3	165	18.5	7.97	161			54927.7		159826									52150.7	80268.7							110547	147195
IsMasterProtein	P31428	Dipeptidase 1 OS=Mus musculus OX=10090 GN=Dpep1 PE=1 SV=2	0.253	5	1	2	10	2	2	410	45.7	6.37	81			35673.4	35255.2	90974.5	211131	78825.4		165500	398675	393029	402821	17284.6	73022.3	69416.8	173366	49108.5	124306	56391.1	26862.5	79283.1	31235.7	30306.6	20683.7
IsMasterProtein	P28843	Dipeptidyl peptidase 4 OS=Mus musculus OX=10090 GN=Dpp4 PE=1 SV=3	0.109	4	1	3	6	2	2	760	87.4	6.42	178	15682	26285										78385.1		13303.5		25724.2		74697.9	15199.6		53564.8	78310.8	27105.6
IsMasterProtein	P10126	Elongation factor 1-alpha 1 OS=Mus musculus OX=10090 GN=Eef1a1 PE=1 SV=3	0.095	3	1	2	10	0	2	462	50.1	9.01	203	36329.2	132455	99352.4	20253.9	170524	231066	90780.7	36114.6		70040.2	96790.8		133691	132605	219943	18006.3	20600.6	16221	12370.2		185902	33091.8	58072.1	49447.6
IsMasterProtein	P20029	Endoplasmic reticulum chaperone BiP OS=Mus musculus OX=10090 GN=Hspa5 PE=1 SV=3	0	48	1	28	379	2	26	655	72.4	5.16	12290	1.57508e+06	4.47161e+06	4.29937e+06	4.30828e+06	7.49548e+06	1.34588e+07	6.06094e+06	285094	4.56817e+06	9.49055e+06	1.41153e+07	1.50603e+07	1.63253e+06	2.41074e+06	4.5223e+06	6.54363e+06	7.9044e+06	4.43844e+06	166094	145192	634571	151252	460413	482732
IsMasterProtein	Q01279	Epidermal growth factor receptor OS=Mus musculus OX=10090 GN=Egfr PE=1 SV=1	0.077	4	1	5	11	2	5	1210	134.8	6.86	246	338741			24828.9				1.18911e+06	48603.3	866946	762857	897227	120295	266461	374784	275059	86718.5	95342.1	72583.5	78378.6	144063		31379.1	56840.8
IsMasterProtein	Q9D379	Epoxide hydrolase 1 OS=Mus musculus OX=10090 GN=Ephx1 PE=1 SV=2	0.066	15	1	6	13	5	5	455	52.5	8.35	261	9604.41	91605.2	44904.5			111146	39195.3	1441518	51515.8							330829	40549.4	512700	68728.9	62891	555006
IsMasterProtein	P54116	Erythrocyte band 7 integral membrane protein OS=Mus musculus OX=10090 GN=Stom PE=1 SV=3	0.013	21	1	4	19	1	4	284	31.4	6.93	666	141728	222468	215921		187419	60376.7	65941.9						183188	93534.5	187639		36367.7			33664.5	83008.8	159515	120310	111118
IsMasterProtein	P49222	Erythrocyte membrane protein band 4.2 OS=Mus musculus OX=10090 GN=Epb42 PE=1 SV=3	0.178	3	1	2	6	2	2	691	76.7	7.31	100	102910	124579	96885.6		55313.1	55643	20551.1						18683.9		31002							20309.8
IsMasterProtein	Q61508	Extracellular matrix protein 1 OS=Mus musculus OX=10090 GN=Ecm1 PE=1 SV=2	0.003	13	1	6	66	6	6	559	62.8	6.8	1624	34455.9	127679	216013	206286	302237	542171	317557		753646	2.2452e+06	1.34995e+06	1.13201e+06	283938	240439	412917	370458	137699	238093	102352	134772	324314	278255	634078	816517
IsMasterProtein	O09164	Extracellular superoxide dismutase [Cu-Zn] OS=Mus musculus OX=10090 GN=Sod3 PE=1 SV=1	0.026	9	1	2	16	2	2	251	27.4	6.84	367	28559.1	41756.8	103114	380451	293165	411689	213155		709914	1.8253e+06	1.77423e+06	1.42328e+06	208383	154512	147020	427540	17698.7	251352	112170	69676.6	204327	78402.8	315923	494620
IsMasterProtein	Q8K1B8	Fermitin family homolog 3 OS=Mus musculus OX=10090 GN=Fermt3 PE=1 SV=1	0	23	1	12	62	6	12	665	75.6	7.05	2411	44009.6	85780.3	120669	20138.1	589792	131856	55304.4		57853.9				138996	372930	573646		148551	32057.4		36952.4	174727	168746	364961	9283.51
IsMasterProtein	P09528	Ferritin heavy chain OS=Mus musculus OX=10090 GN=Fth1 PE=1 SV=2	0.284	11	1	2	5	2	2	182	21.1	5.88	67	97971.3	114281	118145		40447.1	92173	20654.2		162192	99557.2	200978	145036		302711		17077.3		26083.4	25413.7		100697		39039.9	40579.6
IsMasterProtein	P29391	Ferritin light chain 1 OS=Mus musculus OX=10090 GN=Ftl1 PE=1 SV=2	0.005	40	1	5	27	3	5	183	20.8	6	1002	47613.2	91246.1	118522	96023	34329.3	67445.9	64834.5		406102	579819	402380	379327	83163.2	126679	64344.9	64476.4	23775.8	182338	16139.9	18585.6	131488	90811.9	114581	112473
IsMasterProtein	Q9QXC1	Fetuin-B OS=Mus musculus OX=10090 GN=Fetub PE=1 SV=1	0.014	14	1	4	32	4	4	388	42.7	6.61	590	94377.5	58713.2	344265	240802	55647.5	335241	156970	221227	952536	2.4611e+06	1.38885e+06	1.20636e+06	108542	149223	164112	219067	40982.2	215039	29071.9	28077.4	36963.5	35829.6	245056	296671
IsMasterProtein	E9PV24	Fibrinogen alpha chain OS=Mus musculus OX=10090 GN=Fga PE=1 SV=1	0	60	1	49	1939	45	45	789	87.4	6.11	58162	1.01998e+08	2.03718e+08	2.78794e+08	2.30608e+08	2.53101e+08	6.59623e+08	3.38731e+08	3.09327e+08	6.16753e+08	1.27026e+09	8.87191e+08	716869000	1.01292e+08	1.82356e+08	3.06077e+08	1.82962e+08	7.80157e+07	2.03924e+08	5.67436e+07	8.29557e+07	1.14177e+08	3.38858e+07	4.01813e+08	1.2989e+08
IsMasterProtein	Q8K0E8	Fibrinogen beta chain OS=Mus musculus OX=10090 GN=Fgb PE=1 SV=1	0	67	1	37	1560	22	23	481	54.7	7.08	60320	4.71592e+07	9.95285e+07	1.57168e+08	1.31495e+08	1.28986e+08	5.15785e+08	2.29017e+08	2.21281e+08	4.08271e+08	6.1649e+08	6.35102e+08	5.44106e+08	6.59391e+07	1.14604e+08	1.94533e+08	1.48172e+08	5.89293e+07	1.61446e+08	3.6432e+07	6.04911e+07	6.94032e+07	1.87199e+07	1.85176e+08	4.97165e+07
IsMasterProtein	Q8VCM7	Fibrinogen gamma chain OS=Mus musculus OX=10090 GN=Fgg PE=1 SV=1	0	65	1	35	1474	27	27	436	49.4	5.86	44019	4.61435e+07	1.27777e+08	1.58612e+08	9.82223e+07	1.35451e+08	3.87533e+08	1.63573e+08	1.63874e+08	3.16291e+08	5.91583e+08	5.71315e+08	5.37792e+08	5.25134e+07	1.03842e+08	2.18195e+08	1.0125e+08	4.65023e+07	1.09737e+08	3.36387e+07	4.23302e+07	7.15601e+07	2.35054e+07	2.59351e+08	7.98436e+07
IsMasterProtein	Q80ZA4	Fibrocystin-L OS=Mus musculus OX=10090 GN=Pkhd1l1 PE=1 SV=1	0	4	1	12	96	12	12	4249	464.4	6.42	2746	43531.9	111544	87735.6	194044	194658	333029	100832	26656.7	156684	334638	399556	701297	83674.2	97622.8	263277	34349	40492.1	64170.5	20631.5	32293.4	126511	46529.8	65503.3	116264
IsMasterProtein	P11276	Fibronectin OS=Mus musculus OX=10090 GN=Fn1 PE=1 SV=4	0	39	1	65	1214	45	45	2477	272.4	5.59	49445	1.29022e+07	2.81371e+07	2.73219e+07	1.17788e+06	2.55644e+06	5.28453e+06	1.66489e+06	2.2133e+06	8.27054e+06	7.28778e+06	4.80703e+06	9.93027e+06	1.05389e+06	4.06992e+06	6.78209e+06	1.30598e+06	809082	1.34496e+06	396450	773277	2.86157e+06	147701	1.06034e+06	426981
IsMasterProtein	Q08879	Fibulin-1 OS=Mus musculus OX=10090 GN=Fbln1 PE=1 SV=2	0.004	7	1	4	31	2	4	705	78	5.16	716	189683	321470	434938	1.06838e+06	1.13013e+06	1.73212e+06	1.31475e+06		724692	4.48225e+06	4.51515e+06	4.80482e+06	602428	1.01019e+06	2.28482e+06	824396	82735.8	547103	51210.8	273014	271699	399964	851135	195749
IsMasterProtein	O70165	Ficolin-1 OS=Mus musculus OX=10090 GN=Fcn1 PE=1 SV=1	0	38	1	10	184	10	10	334	36.3	6.52	5162	2.94802e+06	5.95746e+06	8.98133e+06	1.01556e+07	1.9569e+07	3.19292e+07	1.16315e+07	9.04918e+06	2.07497e+07	3.18272e+07	5.23062e+07	5.7419e+07	1.00813e+07	1.13866e+07	1.87698e+07	11003336	7.33444e+06	2.25851e+07	5.47887e+06	6.3284e+06	12820357	3.46272e+06	6.73524e+06	5.10538e+06
IsMasterProtein	Q8BTM8	Filamin-A OS=Mus musculus OX=10090 GN=Flna PE=1 SV=5	0	27	1	51	268	13	47	2647	281	6.04	6888	181273	287625	330236	473193	1.38623e+06	944969	391180	219921	411829	287269	350361	633486	246485	370899	693949	213206	173489	75329.1	48001.3	110862	246679	279794	401912	212609
IsMasterProtein	Q923D2	Flavin reductase (NADPH) OS=Mus musculus OX=10090 GN=Blvrb PE=1 SV=3	0.335	13	1	2	5	2	2	206	22.2	7.01	54	97739.9	143735	163867										51710.9	50080	79269.3							22428.2
IsMasterProtein	P05064	Fructose-bisphosphate aldolase A OS=Mus musculus OX=10090 GN=Aldoa PE=1 SV=2	0.077	26	1	7	9	2	6	364	39.3	8.09	246	36892	141145	73312	19338.8	314685	248664	58892.5		90490.1	28281.8	40476.2	89641.7	19887	93778.1	247128		11592.6				10036	79787.3	86826.5	46938
IsMasterProtein	Q91Y97	Fructose-bisphosphate aldolase B OS=Mus musculus OX=10090 GN=Aldob PE=1 SV=3	0.025	17	1	5	17	0	4	364	39.5	8.27	449		20803.9	52634.7	47384.8	30350.7	129689	122372		66870.1	81202.3				34692.7	114246	58267.2		355692	49659.4		390295		159311	34811.3
IsMasterProtein	Q07797	Galectin-3-binding protein OS=Mus musculus OX=10090 GN=Lgals3bp PE=1 SV=1	0.003	12	1	5	36	5	5	577	64.5	5.14	1051	111892	129841	240329	27360.6	151745	143414	43289.3		77040.7	166465	301084	434897	40388.3	122921	276625	116770	77732.4	84136.9	14682.3	49589.7	187173	111939	152725	171549
IsMasterProtein	Q8CFX1	GDH/6PGL endoplasmic bifunctional protein OS=Mus musculus OX=10090 GN=H6pd PE=1 SV=2	0.023	2	1	2	21	2	2	789	88.9	6.93	507	47267	94696.2	118543	75419.6	115892	279725	134121	15967.9	150195	142386	169441	247933	19480	75765.7	124195	70937.4	23523.5	159596	11854.7		100767	32246.6	85043.8	118828
IsMasterProtein	P13020	Gelsolin OS=Mus musculus OX=10090 GN=Gsn PE=1 SV=3	0	33	1	20	190	11	20	780	85.9	6.18	5884	80729.2	194004	221952	585150	1.20807e+06	1.53627e+06	749751	119240	620771	4.13031e+06	5.13834e+06	5.84013e+06	556433	374495	870609	260710	93206.8	595171	54622.7	134078	193791	468730	1.0376e+06	2.22162e+06
IsMasterProtein	P26443	Glutamate dehydrogenase 1, mitochondrial OS=Mus musculus OX=10090 GN=Glud1 PE=1 SV=1	0.078	8	1	3	7	0	3	558	61.3	8	218							45645.3									144316		143514	39803.5	32996.1	242018
IsMasterProtein	Q60928	Glutathione hydrolase 1 proenzyme OS=Mus musculus OX=10090 GN=Ggt1 PE=1 SV=1	0.004	12	1	5	16	5	5	568	61.5	7.15	742		88130.6	87738.4				23968.4	99460.7								149377		146335	161298	76667.8	45132.4
IsMasterProtein	P46412	Glutathione peroxidase 3 OS=Mus musculus OX=10090 GN=Gpx3 PE=1 SV=2	0.003	24	1	6	71	2	5	226	25.4	8.22	1559	27125.7	90775.6	135327	959413	903616	1.79103e+06	1.20822e+06	353828	1.35586e+06	1.46905e+06	3.55328e+06	4.07178e+06	473431	650416	1.04482e+06	767671	442704	1.16443e+06	248143	358798	1.12073e+06	1.09647e+06	1.81913e+06	1.22724e+06
IsMasterProtein	P16858	Glyceraldehyde-3-phosphate dehydrogenase OS=Mus musculus OX=10090 GN=Gapdh PE=1 SV=2	0.005	33	1	8	47	3	8	333	35.8	8.25	805	102234	111810	103940	80369.4	323675	451748	112397		130502	551738	316799	87797.2	192140	91234.7	517914	20578.1	34924.5		25774.1	25108.6	53837.5	176324	212118	171799
IsMasterProtein	Q91W43	Glycine dehydrogenase (decarboxylating), mitochondrial OS=Mus musculus OX=10090 GN=Gldc PE=1 SV=1	0.037	13	1	9	25	7	9	1025	113.2	7.56	304	244166	253067	111095	12185.7	341446	180053	218801	149774	179158	10066.9	252188	31396.9	135326	218936	257363	336394	176482	361274	241991	194125	369664	257421	299904	304999
IsMasterProtein	Q9WUB3	Glycogen phosphorylase, muscle form OS=Mus musculus OX=10090 GN=Pygm PE=1 SV=3	0.003	34	1	27	54	10	22	842	97.2	7.11	1582						1.48635e+06	41969.5						63491.8		844123						51130.3
IsMasterProtein	Q78HU7	Glycophorin-C OS=Mus musculus OX=10090 GN=Gypc PE=1 SV=2	0.161	37	1	2	5	1	2	95	10.3	5.35	111	20545.7	25151.6	27663.6											11504
IsMasterProtein	Q91XA2	Golgi membrane protein 1 OS=Mus musculus OX=10090 GN=Golm1 PE=1 SV=2	0.284	9	1	3	4	3	3	393	44.3	5.27	67	12625.6							65391.5	112471			40445.5		23554.1		118729	20647.1		26297.3		51930.2
IsMasterProtein	Q6Y7W8	GRB10-interacting GYF protein 2 OS=Mus musculus OX=10090 GN=Gigyf2 PE=1 SV=2	0.638	2	1	2	2	0	2	1291	149.1	5.57	22																						157250	307394
IsMasterProtein	P08752	Guanine nucleotide-binding protein G(i) subunit alpha-2 OS=Mus musculus OX=10090 GN=Gnai2 PE=1 SV=5	0.02	11	1	3	14	1	3	355	40.5	5.45	537	23927.4	80882.7	117833		204854								34736	83679.6	62548.1		38146.4					99028.3	37695.2
IsMasterProtein	P14426	H-2 class I histocompatibility antigen, D-K alpha chain OS=Mus musculus OX=10090 GN=H2-D1 PE=1 SV=1	0.025	9	1	3	19	1	2	362	40.6	5.47	454	121713	352032	311359	163999	1.01699e+06	1.29422e+06	514850	34421	487798	1.16922e+06	1.21843e+06	1.09434e+06	378602	543921	691391	66072	562781	313090	154000	301009	274279	369943	408710	249928
IsMasterProtein	P01898	H-2 class I histocompatibility antigen, Q10 alpha chain OS=Mus musculus OX=10090 GN=H2-Q10 PE=1 SV=3	0	45	1	13	115	7	12	325	37.2	5.25	3405	266242	253321	385364	671289	427421	2.03069e+06	1.49174e+06	1.01377e+06	1.72476e+06	6.62007e+06	9.44304e+06	3.57871e+06	337878	953462	940625	895531	300162	1.10362e+06	191847	222451	552354	33151.9	392576	121862
IsMasterProtein	Q61646	Haptoglobin OS=Mus musculus OX=10090 GN=Hp PE=1 SV=1	0	38	1	14	212	11	11	347	38.7	6.29	5882	963524	1.13599e+06	2.28939e+06	1.67039e+06	3.19977e+06	1.30531e+06	4.55706e+06	376550	771385	2.05437e+06	1.8237e+06	1.90552e+06	258603	133916	428700	1.48873e+07	4.03014e+06	2.13346e+06	1.43351e+06	1.85981e+06	1.02172e+06	3.03532e+06	1.72355e+07	5.08322e+06
IsMasterProtein	P07901	Heat shock protein HSP 90-alpha OS=Mus musculus OX=10090 GN=Hsp90aa1 PE=1 SV=4	0.025	5	1	3	17	0	3	733	84.7	5.01	408	12749.7	25543.9	42443.6	16588.4	113666	85239.7	133544	35728.8	63247.9	142651	122723	213267	20450.8	44542.5	105102	72733.7	30935.3	85692.2	14462.4	14186	113714	19091.7	55485.3	24790.7
IsMasterProtein	D3YXG0	Hemicentin-1 OS=Mus musculus OX=10090 GN=Hmcn1 PE=1 SV=1	0.261	1	1	3	5	1	3	5634	611.2	6.64	71		52528.4	45336.6		46915	73644.3								30873.3			37484.3				73365.4	26762.7
IsMasterProtein	A2AJ76	Hemicentin-2 OS=Mus musculus OX=10090 GN=Hmcn2 PE=1 SV=1	0.257	0	1	2	4	2	2	5100	546.9	5.71	77				14033115						19896.2		5.23958e+06
IsMasterProtein	P01942	Hemoglobin subunit alpha OS=Mus musculus OX=10090 GN=Hba PE=1 SV=2	0	68	1	8	197	5	5	142	15.1	8.22	4860	3.71411e+07	4.57436e+07	4.54102e+07	2.92577e+06	2.04976e+07	2.35514e+07	6.42554e+06	1.36282e+06	6.62554e+06	8.43052e+06	2.77245e+07	9.3868e+06	7.59737e+06	1.09031e+07	1.47723e+07	8.30397e+06	1.00319e+07	1.18536e+07	4.94272e+06	8.7407e+06	1.54477e+07	4.06352e+06	1.26954e+07	5.5025e+06
IsMasterProtein	P02088	Hemoglobin subunit beta-1 OS=Mus musculus OX=10090 GN=Hbb-b1 PE=1 SV=2	0	60	1	8	294	3	6	147	15.8	7.65	12150	7.31444e+06	7.88464e+06	1.82834e+07	4.71308e+06	2.43384e+07	2.20606e+07	1.34477e+07	2.94196e+06	3.5573e+06	1.58824e+07	2.2283e+07	1.53452e+07	7.59733e+06	6.81382e+06	1.19084e+07	3.86235e+06	3.40971e+06	5.25514e+06	1.83412e+06	3.55504e+06	8.71519e+06	5.47155e+06	1.23181e+07	5.30144e+06
IsMasterProtein	Q91X72	Hemopexin OS=Mus musculus OX=10090 GN=Hpx PE=1 SV=2	0	28	1	16	205	14	14	460	51.3	7.8	4613	1.24775e+06	1.42418e+06	3.72375e+06	3.03306e+06	1.92485e+06	5.00866e+06	1.68094e+06	523391	7.05369e+06	18831686	2.5193e+07	1.48988e+07	747414	1.20695e+06	1681677	1.73361e+06	279575	1.77663e+06	301920	185771	436545	319080	1.72488e+06	1.92356e+06
IsMasterProtein	P49182	Heparin cofactor 2 OS=Mus musculus OX=10090 GN=Serpind1 PE=1 SV=1	0.003	12	1	6	57	5	5	478	54.5	7.34	1058	44525.1	56567.8	167397	156034	99944.5	330159	108347	47048.3	186775	640735	671917	966414	59682.6	126473	130087	54528.4		128360				15359.6	208307	132219
IsMasterProtein	P51859	Hepatoma-derived growth factor OS=Mus musculus OX=10090 GN=Hdgf PE=1 SV=2	0.671	10	1	2	2	1	2	237	26.3	4.83	20	13045.8					71603.6	194045	190915	258090	992157	635217	738898				212483	39929.4	138934				7164.45	53208.6
IsMasterProtein	Q9ESB3	Histidine-rich glycoprotein OS=Mus musculus OX=10090 GN=Hrg PE=1 SV=2	0	16	1	9	128	9	9	525	59.1	7.66	3267	265329	333068	718974	1.06431e+06	1.5109e+06	2.17884e+06	1.29997e+06	929858	1.9574e+06	4.75287e+06	5.77866e+06	8.41578e+06	785151	863783	968492	504419	109884	743523	110032	293178	260614	556538	923708	432730
IsMasterProtein	Q64475	Histone H2B type 1-B OS=Mus musculus OX=10090 GN=Hist1h2bb PE=1 SV=3	0.188	13	1	2	7	0	2	126	13.9	10.32	89	50353.3	165279	192007				120527		283738		43433.5			68512.1	52547.4	55043.9	64720.4	70742	57003.9	18194.8	316198
IsMasterProtein	Q9DBD0	Inhibitor of carbonic anhydrase OS=Mus musculus OX=10090 GN=Ica PE=1 SV=1	0	21	1	14	101	13	13	700	76.7	7.25	2781	50619.5	36260.8	124508	296658	399049	719366	65341.3	94719.2	86201.3	1.55786e+06	2.60444e+06	2.00104e+06	159017	131559	350620	60155.4	153582	84693.1	16788.2	38800	83317.7	42020.5	96421.4	146404
IsMasterProtein	Q62469	Integrin alpha-2 OS=Mus musculus OX=10090 GN=Itga2 PE=1 SV=2	0.023	5	1	5	16	5	5	1178	128.9	5.21	379		23950.4			102845	132274							8433.04	15042.4	75398.1							32505.2	111946	16663.2
IsMasterProtein	Q61739	Integrin alpha-6 OS=Mus musculus OX=10090 GN=Itga6 PE=1 SV=3	0.018	7	1	6	17	3	6	1091	122.1	7.03	541	54732.1	57700.4	92488.3	17762.2	335484	146771	36748.7		35906.5				63111.6	185393	253673		47616.8				37757.9	127574	203548	25496
IsMasterProtein	Q9QUM0	Integrin alpha-IIb OS=Mus musculus OX=10090 GN=Itga2b PE=1 SV=2	0	14	1	9	58	9	9	1033	112.6	5.76	2500	78391.8	182849	157951	87601.1	726266	227926	36762.2		129090		47679.9		53818.2	360375	210995	16517.1	131016	40836.7		35661.7	365568	266811	101392	9815.32
IsMasterProtein	P09055	Integrin beta-1 OS=Mus musculus OX=10090 GN=Itgb1 PE=1 SV=1	0.025	9	1	5	23	1	5	798	88.2	5.94	479	92112.1	96066.2	107663		140417	167273	52837	45961.4	131371	176536	81371.1	325258	48201.1	145528	274819	46873.3	54962.6	45453.3	12630.5		90086.6	88123.4	148484	32697.7
IsMasterProtein	P11835	Integrin beta-2 OS=Mus musculus OX=10090 GN=Itgb2 PE=1 SV=2	0.158	5	1	3	3	2	3	771	85	7.12	138	76195.6		141422
IsMasterProtein	O54890	Integrin beta-3 OS=Mus musculus OX=10090 GN=Itgb3 PE=1 SV=2	0.005	11	1	8	42	5	8	787	86.7	5.24	916	178283	259740	175097	68197.2	719991	362240	96177.9		138014		140663		85205.9	352472	696454	35322.8	180245	103909	10846.5	84468.8	173799	96126.1	322387	55434.5
IsMasterProtein	O55222	Integrin-linked protein kinase OS=Mus musculus OX=10090 GN=Ilk PE=1 SV=2	0.406	4	1	2	2	0	2	452	51.3	8.07	44		89699.2	66573.1		166924			207460															104699
IsMasterProtein	A6X935	Inter alpha-trypsin inhibitor, heavy chain 4 OS=Mus musculus OX=10090 GN=Itih4 PE=1 SV=2	0	18	1	13	86	11	11	942	104.6	6.4	3326	151689	114816	301226	113014	41677.3	236415	117143	156359	295139	1.0716e+06	974526	874604	75541.9	53712.4	167996	137725	10023.1	167402	21577.6	41290.3	57965.3	51728.5	420302	76386.8
IsMasterProtein	Q61702	Inter-alpha-trypsin inhibitor heavy chain H1 OS=Mus musculus OX=10090 GN=Itih1 PE=1 SV=2	0	40	1	26	397	26	26	907	101	6.96	15322	550453	860547	1.79693e+06	1.64594e+06	1.02699e+06	4.38084e+06	2.04983e+06	1.44517e+06	1.69813e+06	1.05363e+07	1.01104e+07	5.82982e+06	1.24837e+06	1.82771e+06	2.85462e+06	1.06478e+06	106848	1.43649e+06	154998	145291	334114	516610	1.86356e+06	574474
IsMasterProtein	Q61703	Inter-alpha-trypsin inhibitor heavy chain H2 OS=Mus musculus OX=10090 GN=Itih2 PE=1 SV=1	0	42	1	30	741	21	21	946	105.9	7.27	25156	892768	1.05173e+06	2.33778e+06	7.52701e+06	2.37832e+06	1.1768e+07	6.29519e+06	2.0877e+06	3.32849e+06	3.21625e+07	3.21363e+07	1.94564e+07	2.57954e+06	3.19e+06	7.36759e+06	4.77637e+06	1.44562e+06	4.54581e+06	831143	781914	1.65764e+06	2582438	9.16355e+06	5.99474e+06
IsMasterProtein	Q61704	Inter-alpha-trypsin inhibitor heavy chain H3 OS=Mus musculus OX=10090 GN=Itih3 PE=1 SV=3	0	27	1	18	295	12	12	889	99.3	6.05	9809	976469	2.85482e+06	3.34152e+06	1.34682e+06	1.17746e+06	2.90672e+06	1.29174e+06	665032	3.91467e+06	1.01515e+07	6.49467e+06	6.03775e+06	837491	1.40617e+06	2.04275e+06	1.06227e+06	494376	2.18461e+06	388123	560958	1.59339e+06	640028	3.43329e+06	1.32742e+06
IsMasterProtein	P13597	Intercellular adhesion molecule 1 OS=Mus musculus OX=10090 GN=Icam1 PE=1 SV=1	0.145	4	1	2	4	2	2	537	58.8	6.13	155		42906.7	65531.5						64799.9	211773	244257	237487
IsMasterProtein	Q61730	Interleukin-1 receptor accessory protein OS=Mus musculus OX=10090 GN=Il1rap PE=1 SV=1	0.254	4	1	2	6	0	2	570	65.7	7.77	82	37820.5		96398.7	121965	77418.3	385603	103625		360513	844258	1.36853e+06	824742	27231.8	132896	200437			43940.7					60068.7
IsMasterProtein	Q02257	Junction plakoglobin OS=Mus musculus OX=10090 GN=Jup PE=1 SV=3	0.076	7	1	5	11	0	5	745	81.7	6.14	243	94025.3	11924.9					20190.8		28616.7	35888.9	103476	79203.5	131053			27759.4		36334.6	35219.3			78962.9		69568.8
IsMasterProtein	O08677	Kininogen-1 OS=Mus musculus OX=10090 GN=Kng1 PE=1 SV=1	0	25	1	15	161	14	15	661	73.1	6.54	3700	783973	965523	1.98903e+06	1.86864e+06	1.88005e+06	5.57876e+06	2.47563e+06	1.28387e+06	4.04297e+06	2.96734e+07	2.63009e+07	2.42742e+07	1.23437e+06	1.38841e+06	2527562	1.54602e+06	237271	1.75401e+06	335998	321633	573392	776358	4538713	5.09286e+06
IsMasterProtein	P21956	Lactadherin OS=Mus musculus OX=10090 GN=Mfge8 PE=1 SV=3	0.024	14	1	5	25	5	5	463	51.2	6.52	386	92946.2	133913	199203	75288.5	97030.7	99176.4	101190	382085	63484.1	154734	80166	169725	112258	85679.6	158625	23201.3	174325		78067.5	113518	281708	91381.1	148277	47919.7
IsMasterProtein	P19137	Laminin subunit alpha-1 OS=Mus musculus OX=10090 GN=Lama1 PE=1 SV=2	0.024	3	1	7	17	7	7	3083	337.9	6.71	387	40370.4	77993.3	59742.7		89136.7	64161.2			39746.9				84574.7	65700.2	109892		25281.8	17031.4		14231.3		22156.8	24238.2	16790.9
IsMasterProtein	Q60675	Laminin subunit alpha-2 OS=Mus musculus OX=10090 GN=Lama2 PE=1 SV=2	0	13	1	34	194	21	34	3118	343.6	6.09	5949	75823	162021	200151	412210	477519	1.22672e+06	947450	117082	744772	2.22277e+06	4.11218e+06	1.60596e+06	647849	862143	1.06082e+06	398187	326436	368277	57127.4	163405	421320	131566	179666	221657
IsMasterProtein	P02469	Laminin subunit beta-1 OS=Mus musculus OX=10090 GN=Lamb1 PE=1 SV=3	0	14	1	24	233	14	24	1786	197	4.94	6358	37238.5	59229.3	198276		208258	290930	272266	46373	366190	123584	238809	428929	183887	230047	753138	62638.4	153902	100577	60907.2	153729	396034	81501.1	75477.8	59093.7
IsMasterProtein	P02468	Laminin subunit gamma-1 OS=Mus musculus OX=10090 GN=Lamc1 PE=1 SV=2	0	17	1	24	182	17	17	1607	177.2	5.21	5394	58273.3	289157	218255	102819	547651	271547	253630	120269	383144	392268	405008	422539	299637	440823	707641	187293	354729	163228	96984.5	164457	427366	206840	197870	382559
IsMasterProtein	Q9Z127	Large neutral amino acids transporter small subunit 1 OS=Mus musculus OX=10090 GN=Slc7a5 PE=1 SV=2	0.236	5	1	2	3	2	2	512	55.8	7.9	86													91261.9	42800.6								48220.2
IsMasterProtein	P42703	Leukemia inhibitory factor receptor OS=Mus musculus OX=10090 GN=Lifr PE=1 SV=1	0.003	10	1	10	72	9	9	1092	122.5	6.04	1593	40842.6	122079	98940.2	296526	192164	538954	180416	50225.7	337915	2.21091e+06	1.34505e+06	2.48602e+06	94036.7	113589	303996	127715		264976	6588.48	16144.5	131763	35478.4	197735	318313
IsMasterProtein	Q61735	Leukocyte surface antigen CD47 OS=Mus musculus OX=10090 GN=Cd47 PE=1 SV=2	0.005	12	1	3	21	3	3	303	33.1	8.63	838	182261	162597	256378		136877	52489	127511		26858.1		87024.9		195728	286443	492918	19677	20205.5			16880.4	80776.6	322569	37753	32383
IsMasterProtein	P11152	Lipoprotein lipase OS=Mus musculus OX=10090 GN=Lpl PE=1 SV=3	0	19	1	8	46	4	8	474	53.1	7.87	1899	110536	221653	219474	35241.6	71649.1	274227	240560	46729.4	56961.3	390609	309275	310629	187234	75293.8	126912	275646	46134.8	114283	38149.7	135516	421711	35767.5	26209.1	61227.9
IsMasterProtein	P06151	L-lactate dehydrogenase A chain OS=Mus musculus OX=10090 GN=Ldha PE=1 SV=3	0.024	16	1	5	35	4	5	332	36.5	7.74	401	107376	159906	140154	97402.1	606035	220554	77826.6		164427		26688.9	114474	61258.7	206498	343712		23999	13875.1			86172.5	97331.8	53878.2	120677
IsMasterProtein	P41216	Long-chain-fatty-acid--CoA ligase 1 OS=Mus musculus OX=10090 GN=Acsl1 PE=1 SV=2	0.498	2	1	2	2	1	2	699	77.9	7.15	33														1.34865e+06							63969.4	65566.2
IsMasterProtein	P35951	Low-density lipoprotein receptor OS=Mus musculus OX=10090 GN=Ldlr PE=1 SV=2	0.005	11	1	6	24	6	6	862	94.9	5.02	757							34017.6				137153	113444		80488.5			35218.7	43043.5	41540.6	56866.7	68560.9	48066.9	184213
IsMasterProtein	P51885	Lumican OS=Mus musculus OX=10090 GN=Lum PE=1 SV=2	0.003	27	1	8	40	4	8	338	38.2	6.43	1356	112724	98145.3	159023	266414	131404	362405	127863	87572.9	603961	1.58974e+06	2.07784e+06	2.09045e+06	41738.4	131103	180778	169598	11752.5	397743	18493.4	21556.5	114565	12984.9	111652	124095
IsMasterProtein	O09159	Lysosomal alpha-mannosidase OS=Mus musculus OX=10090 GN=Man2b1 PE=1 SV=4	0.005	12	1	10	39	10	10	1013	114.6	8.13	842	15060	53827.3	83905.4	138376	108779	291627	106003	72800.6	278206	764104	867914	1.04854e+06	62542.7	90597.4	155241	82696.2		169417	8885.25	25616	44093.2		43916.7
IsMasterProtein	P11438	Lysosome-associated membrane glycoprotein 1 OS=Mus musculus OX=10090 GN=Lamp1 PE=1 SV=2	0.127	6	1	2	6	1	2	406	43.8	8.4	165	9122.87	30092.3	18896.6		55784.2	125824	22134.1		24373.9	226065	132761	253173	96134.2	81677.2	52384.9	19974.1	15120	96405.8			44498.6	45414.3	69452.7	71454.2
IsMasterProtein	P09581	Macrophage colony-stimulating factor 1 receptor OS=Mus musculus OX=10090 GN=Csf1r PE=1 SV=3	0.003	6	1	5	34	5	5	977	109.1	6.21	1089	37496	82902.5	103415	92374.2	54337.9	187588	92410.2		207399	1.14194e+06	937745	1.2712e+06	11691.7	51241.3	74765.2	113448	12997.2	167397	9435.15		43379.9	7933.86	95526.3	68509.2
IsMasterProtein	Q9EQK5	Major vault protein OS=Mus musculus OX=10090 GN=Mvp PE=1 SV=4	0.278	5	1	3	4	1	3	861	95.9	5.59	68	48811.4	154040	125977																	29802.2	65620.5
IsMasterProtein	P98064	Mannan-binding lectin serine protease 1 OS=Mus musculus OX=10090 GN=Masp1 PE=1 SV=2	0	21	1	10	153	8	8	704	79.9	5.55	6070	366249	607272	736920	1.46422e+06	2.72198e+06	4824127	2.97207e+06	1.49544e+06	2.60324e+06	4.29952e+06	6.84177e+06	4.10611e+06	1.0914e+06	1.9655e+06	3.35904e+06	1.56908e+06	882061	1.38764e+06	771106	640321	1.86858e+06	734763	1.14367e+06	468163
IsMasterProtein	Q91WP0	Mannan-binding lectin serine protease 2 OS=Mus musculus OX=10090 GN=Masp2 PE=1 SV=1	0	25	1	15	125	14	14	685	75.5	6.07	3592	120841	363126	463797	1.21383e+06	1.3684e+06	2.87501e+06	986825	355871	1.54923e+06	2.78277e+06	3.07764e+06	3.72825e+06	914207	1.15754e+06	2.37613e+06	743686	380514	1.09292e+06	111291	298638	725074	282902	646515	162623
IsMasterProtein	P39039	Mannose-binding protein A OS=Mus musculus OX=10090 GN=Mbl1 PE=1 SV=1	0	33	1	7	66	5	5	239	25.4	7.61	2327	526903	1.75823e+06	1.85351e+06	1.08062e+06	1.98098e+06	6.16285e+06	1.11889e+06	650893	1209056	3.19744e+06	6.40191e+06	5.02332e+06	674020	1.77094e+06	3.47203e+06	181685	141336	819755	76585	204869	527537	389715	995820	762384
IsMasterProtein	P41317	Mannose-binding protein C OS=Mus musculus OX=10090 GN=Mbl2 PE=1 SV=2	0	43	1	14	257	12	12	244	25.9	5.06	9160	5.09127e+06	7.03329e+06	9.8881e+06	1.86363e+07	7.29973e+07	1.01552e+08	6.57407e+07	4.1368e+07	6.43935e+07	8.47464e+07	1.3012e+08	8.36416e+07	1.63287e+07	2.3803e+07	7.61687e+07	2.55655e+07	8.99783e+06	2.68602e+07	7.6648e+06	4.78726e+06	1.45771e+07	3.82558e+06	1.10192e+07	9.5777e+06
IsMasterProtein	Q8CI59	Metalloreductase STEAP3 OS=Mus musculus OX=10090 GN=Steap3 PE=1 SV=1	0.042	10	1	4	9	3	4	488	54.7	9.22	296					36739.8	21547.1	45951.8		18243.6				273673	247618	362658		34166.4			33167.1	95890.5	106534	14060.8	37158.3
IsMasterProtein	O08601	Microsomal triglyceride transfer protein large subunit OS=Mus musculus OX=10090 GN=Mttp PE=1 SV=2	0.005	19	1	14	29	12	14	894	99	7.62	834	210876	277638	292822														34450.6				71186.8
IsMasterProtein	P26041	Moesin OS=Mus musculus OX=10090 GN=Msn PE=1 SV=3	0.107	7	1	5	11	0	4	577	67.7	6.6	197	111329	198757	148695	84021.2	30226.5	54728.1	44732.7	18492.9	31388.8	112970	29276.9	77694.3	40214	92769.5	82901.4	29769.2	24027.2	17656.6	18943.8	17190.6	35046	43283.6	42214.3	57366.8
IsMasterProtein	P53986	Monocarboxylate transporter 1 OS=Mus musculus OX=10090 GN=Slc16a1 PE=1 SV=1	0.025	8	1	3	13	3	3	493	53.2	7.47	476	62407.4	175110	195516		135557	21871	19601.9						212939	116768	111494						9613.93	112726		49895.8
IsMasterProtein	Q8JZM8	Mucin-4 OS=Mus musculus OX=10090 GN=Muc4 PE=2 SV=1	0.163	1	1	2	4	2	2	3443	364.9	7.43	109	60303.6	150680	152796
IsMasterProtein	B2RPV6	Multimerin-1 OS=Mus musculus OX=10090 GN=Mmrn1 PE=1 SV=2	0.004	12	1	10	28	9	10	1210	136	7.71	683		13786.5	13021.4		38182.5	63323.1						81689.7		14010.9			23683.6	21871.5		19475.7	56781.8	128562	220951	408902
IsMasterProtein	P28665	Murinoglobulin-1 OS=Mus musculus OX=10090 GN=Mug1 PE=1 SV=3	0	45	1	56	1183	31	31	1476	165.2	6.42	41520	1.2119e+06	1.7701e+06	2.85322e+06	1.00654e+07	7.43107e+06	2.34901e+07	1.12195e+07	2.42548e+06	7.05443e+06	3.60897e+07	3.62266e+07	2.96833e+07	3.27292e+06	7.74149e+06	1.47178e+07	2.51002e+06	1.02984e+06	2.65993e+06	562615	760194	949124	726346	3.74841e+06	881196
IsMasterProtein	Q9CQ19	Myosin regulatory light polypeptide 9 OS=Mus musculus OX=10090 GN=Myl9 PE=1 SV=3	0.022	35	1	5	23	0	2	172	19.8	4.92	485			49655.9	90477.5	164210	125317			126329				34572.9	51014	106702		70736.8		31106.4	86448.8	146236	34599
IsMasterProtein	Q5SX39	Myosin-4 OS=Mus musculus OX=10090 GN=Myh4 PE=2 SV=1	0.055	3	1	6	8	3	3	1939	222.7	5.74	288						188709					48389.6	224562			174765
IsMasterProtein	Q8VDD5	Myosin-9 OS=Mus musculus OX=10090 GN=Myh9 PE=1 SV=4	0	37	1	61	456	16	16	1960	226.2	5.66	13750	37383	96189.7	174782	598358	747243	1.01092e+06	40623		1.34192e+06		43511.5	41678.7	44258.7	375685	484792		479395	197090	102061	666311	251605	110613	144824	53873.5
IsMasterProtein	Q8K3H5	Myosin-IIIa OS=Mus musculus OX=10090 GN=Myo3a PE=1 SV=1	0.504	1	1	2	2	1	2	1613	184.6	8.4	31	509456	390738	300187	275014	2.41579e+06	1.55581e+06	682942		519384	1.82836e+06	2.02761e+06	1.8559e+06	167375	165627	298098	298739	262572		258308	240767	474972	504891	840430	2.83559e+06
IsMasterProtein	P26645	Myristoylated alanine-rich C-kinase substrate OS=Mus musculus OX=10090 GN=Marcks PE=1 SV=2	0.036	20	1	4	9	3	4	309	29.6	4.34	317	61867.4	82231.8	60434						71878.6
IsMasterProtein	P06801	NADP-dependent malic enzyme OS=Mus musculus OX=10090 GN=Me1 PE=1 SV=2	0.025	21	1	9	22	6	9	572	63.9	7.44	477		9721.18	46085.2	52796.3	38591.2	163943	88346.1		47822.4	65794		55283.4	11861.9	46701.5	94467.9	149046	35912.6	344193	20313.2	23990.8	175115	39689.8	57949	67913
IsMasterProtein	P13595	Neural cell adhesion molecule 1 OS=Mus musculus OX=10090 GN=Ncam1 PE=1 SV=3	0.025	5	1	5	16	3	5	1115	119.4	4.83	405				39319.2	21704.8	74554.3	21052.9		105754	417841	374815	428780				54824.2		30466.8			40229			33816.4
IsMasterProtein	Q8C165	N-fatty-acyl-amino acid synthase/hydrolase PM20D1 OS=Mus musculus OX=10090 GN=Pm20d1 PE=1 SV=1	0	41	1	14	116	14	14	503	55.6	6.43	3841	219821	677464	563321	389339	773921	1.3708e+06	945287	346659	667862	2.2433e+06	4.69014e+06	2.1907e+06	411282	607990	517791	502843	265595	569373	473514	334375	632486	147253	465825	134905
IsMasterProtein	P10493	Nidogen-1 OS=Mus musculus OX=10090 GN=Nid1 PE=1 SV=2	0	17	1	14	99	11	11	1245	136.5	5.44	3478	106500	109552	242950	247891	342176	978744	587277		506609	1.1374e+06	1.61379e+06	1.28122e+06	126258	582467	555649	550631	197080	391967	145871	70428.7	348957	103514	214391	90105.1
IsMasterProtein	O88998	Noelin OS=Mus musculus OX=10090 GN=Olfm1 PE=1 SV=1	0.175	7	1	3	6	1	3	485	55.4	6.95	105		36167	53394.8	62219.5	100385	211506	58045.4		107216	207867	286759	311139	44094.5	70676.7	81872.5	35042	21646.7	84452.2		26987.5	59205.2	43396.2	66809.2	59311.6
IsMasterProtein	Q02819	Nucleobindin-1 OS=Mus musculus OX=10090 GN=Nucb1 PE=1 SV=2	0.003	39	1	15	57	6	15	459	53.4	5.07	1385	465164	671303	546959	11981.1	193349	59995.6		49229.5	47136.4	124697	112497	23321.7	60651.6	8636.68	113511	137282	204023	60006	93718.7	30712.5	659641	15833.8	40080.2	81224.2
IsMasterProtein	Q9D3H2	Odorant-binding protein 1a OS=Mus musculus OX=10090 GN=Obp1a PE=1 SV=2	0.079	16	1	2	5	2	2	163	18.5	5.67	217	148134	245613	195105
IsMasterProtein	Q3UZZ4	Olfactomedin-4 OS=Mus musculus OX=10090 GN=Olfm4 PE=2 SV=1	0	23	1	11	83	10	11	505	57.3	6.38	2013	733721	1.61959e+06	1.67514e+06	120797	356130	315110	128546	39883.2	239979	18274.9	316868	464456	1.99266e+06	444795	931684	191822	1.05722e+06	230253	75185.5	389138	544080	1.35956e+06	1.88689e+06	378210
IsMasterProtein	Q8R4V5	Oncoprotein-induced transcript 3 protein OS=Mus musculus OX=10090 GN=Oit3 PE=2 SV=2	0.013	10	1	5	33	4	5	546	60.3	5.39	634	242772	185399	275339	157369	742475	600806	307006		333614	401826	705168	237154	532194	448664	964889	269628	316319	118787	212820	212016	522349	55281.1	155269	24655.1
IsMasterProtein	P10923	Osteopontin OS=Mus musculus OX=10090 GN=Spp1 PE=1 SV=1	0.148	11	1	2	5	2	2	294	32.4	4.53	143				109104		107248		750530	283078	292242	135112	309933	31385.3			76142.1		75152
IsMasterProtein	Q9Z0K8	Pantetheinase OS=Mus musculus OX=10090 GN=Vnn1 PE=1 SV=3	0.033	10	1	4	11	4	4	512	57.1	5.94	336		20596.2		62013.7		255602		18681.3				132373	16647.4	24317.6	24262.9		23623.3							16903.1
IsMasterProtein	P48759	Pentraxin-related protein PTX3 OS=Mus musculus OX=10090 GN=Ptx3 PE=1 SV=2	0.003	21	1	7	51	6	7	381	41.8	5.38	1170	102101	360753	282561	31018.4	222582		31548		132674	290923	148085	50387.8	131869	205639	217953	179866	303670	387005	128711	183989	592363	309060	341647	271429
IsMasterProtein	Q9ET66	Peptidase inhibitor 16 OS=Mus musculus OX=10090 GN=Pi16 PE=1 SV=2	0.003	21	1	7	57	7	7	498	53.6	4.77	1584	59861.7	96770.2	212037	284823	279956	511588	184057	226953	799296	4.38368e+06	3.5488e+06	2.52081e+06	261477	99733.5	197890	489670	20293.5	163740	82459.2	33277.7	192436	27952.9	85381.6	217185
IsMasterProtein	P17742	Peptidyl-prolyl cis-trans isomerase A OS=Mus musculus OX=10090 GN=Ppia PE=1 SV=2	0.013	29	1	4	24	1	4	164	18	7.9	669	162205	149808	216583	92544.9	643926	218638	34882.2		132465				129723	196553	542642		52723.8				109353	331743	277872	26778.8		Acetyl [N-Term]
IsMasterProtein	Q61171	Peroxiredoxin-2 OS=Mus musculus OX=10090 GN=Prdx2 PE=1 SV=3	0.018	39	1	7	20	5	6	198	21.8	5.41	547	159282	319372	373453	26322.1	158245		11033.5	14798.1	42210.1	92195		56556.9	55678.3	31657.9	104466		19635.9	9484.39	8076.95	15692	25217.8	44757.9	72737.7	43191.6
IsMasterProtein	Q9QXD1	Peroxisomal acyl-coenzyme A oxidase 2 OS=Mus musculus OX=10090 GN=Acox2 PE=1 SV=2	0.003	20	1	10	49	10	10	681	76.8	7.46	1359	25042.3	38660.3	96976.5	30843.3		111219	106755		10215.6	174864	30699.8	35006.4		13878.2	22377.7	152519	46248.2	662536	100198	31046.6	678381	70287.4	180450	142067
IsMasterProtein	P16301	Phosphatidylcholine-sterol acyltransferase OS=Mus musculus OX=10090 GN=Lcat PE=1 SV=2	0	27	1	9	138	8	9	438	49.7	6.43	5403	126920	303910	321591	834277	400687	1.62499e+06	1.20233e+06	271676	1.46544e+06	4.88572e+06	5.78185e+06	4.97139e+06	70455	398210	458565	1.39801e+06	575541	1.58021e+06	421756	408951	1.12864e+06	383285	1.16255e+06	926075
IsMasterProtein	O70362	Phosphatidylinositol-glycan-specific phospholipase D OS=Mus musculus OX=10090 GN=Gpld1 PE=1 SV=1	0	30	1	19	227	18	18	837	93.2	7.12	7297	49813.6	246752	369508	1.03963e+06	1.01333e+06	2.85294e+06	670032	657197	1.35235e+06	4.26317e+06	4.59384e+06	5.56711e+06	418320	669294	1.262e+06	273426	70801	564776	94795.3	47412.9	171888	147812	601900	278350
IsMasterProtein	P55065	Phospholipid transfer protein OS=Mus musculus OX=10090 GN=Pltp PE=1 SV=1	0	31	1	12	162	12	12	493	54.4	6.62	5270	249380	295262	292734	1.08311e+06	808926	1.86105e+06	1.31404e+06	197592	349877	4.28061e+06	3.95702e+06	2.66641e+06	317986	593637	1.55561e+06	628830	228316			131117	154926	360414	503434	80727.3
IsMasterProtein	P97298	Pigment epithelium-derived factor OS=Mus musculus OX=10090 GN=Serpinf1 PE=1 SV=2	0.352	6	1	2	2	1	2	417	46.2	6.98	52			95001							84859.6	143298	134135
IsMasterProtein	P26262	Plasma kallikrein OS=Mus musculus OX=10090 GN=Klkb1 PE=1 SV=2	0	16	1	10	122	10	10	638	71.3	8.02	4460	44094.4	107468	200298	282435	234870	801563	285708	1.69678e+06	459483	2.79542e+06	3.13672e+06	2.47763e+06	107179	226530	342587	146330		128723	18825.5		35140.8	184459	387120	430110
IsMasterProtein	P97290	Plasma protease C1 inhibitor OS=Mus musculus OX=10090 GN=Serping1 PE=1 SV=3	0	37	1	14	192	13	13	504	55.5	6.29	5978	150467	237209	616971	1.71549e+06	1.18459e+06	3.39359e+06	1.45869e+06	493350	1.27771e+06	7.3314e+06	6.81259e+06	1.20779e+07	512098	1.08263e+06	1.19859e+06	1.17482e+06	311101	1.57106e+06	202789	343277	529561	233080	1.26802e+06	372734
IsMasterProtein	P20918	Plasminogen OS=Mus musculus OX=10090 GN=Plg PE=1 SV=3	0.005	7	1	6	47	5	5	812	90.7	6.6	883	30200.3	173610	569424	233649	417561	1.00256e+06	417946		1.01052e+06	4.24435e+06	4.71538e+06	3.41009e+06	209427	171269	304792	272261	9643.24	346799	6249.9		14044.6	43785.5	263203	172736
IsMasterProtein	Q08857	Platelet glycoprotein 4 OS=Mus musculus OX=10090 GN=Cd36 PE=1 SV=2	0.159	4	1	2	6	2	2	472	52.7	8.35	118	44827.3	69148	82264.1		94057.9		56560.8						71486	70211.7	176685	11235.1		40429.3	32486	46765.7		106261	29543.3	66301.6
IsMasterProtein	O35930	Platelet glycoprotein Ib alpha chain OS=Mus musculus OX=10090 GN=Gp1ba PE=1 SV=2	0	20	1	12	189	12	12	734	80	5.87	7422	438059	1.0222e+06	1.64574e+06	2.4007e+06	3.49681e+06	6.19534e+06	2.19519e+06	642337	3.49049e+06	6.35128e+06	4.07476e+06	7.22247e+06	1.70606e+06	1.73562e+06	3.18004e+06	2.34462e+06	1.25763e+06	3.83692e+06	907441	1.26039e+06	3.14469e+06	1.79518e+06	3.71883e+06	1.97666e+06
IsMasterProtein	P56400	Platelet glycoprotein Ib beta chain OS=Mus musculus OX=10090 GN=Gp1bb PE=1 SV=1	0.088	14	1	2	9	2	2	206	21.7	10.43	211	83614	56865.9	73260.1		622898	249439								235536	496493	827044					105657	57030.2
IsMasterProtein	Q9DC11	Plexin domain-containing protein 2 OS=Mus musculus OX=10090 GN=Plxdc2 PE=1 SV=1	0.005	8	1	3	25	1	3	530	59.6	6.6	850		30699	71515.7	53140.1	113071	118658	93095.5	49922.4	172442	156435	217198	193798	93507.1	105561	344818	41527.1	51617.2	96331.2	16020	22273.8	113002	52145.7	124412	23963.9
IsMasterProtein	Q60603	Potassium voltage-gated channel subfamily H member 1 OS=Mus musculus OX=10090 GN=Kcnh1 PE=1 SV=2	0.357	2	1	2	6	1	2	989	111.2	7.47	51	775315	1.6979e+06	114516		96231.1	602061				27262.4	1.05759e+06	19179.9	276328		725594				52723.7	57925.1	97916.5	193270	1.47803e+06	312141
IsMasterProtein	Q61838	Pregnancy zone protein OS=Mus musculus OX=10090 GN=Pzp PE=1 SV=3	0	70	1	83	5685	82	82	1495	165.7	6.68	202345	1.66221e+08	2.93554e+08	4.92404e+08	7.76526e+08	8.65786e+08	2.05944e+09	9.22667e+08	5.45926e+08	8.16206e+08	2.06166e+09	1.76216e+09	2.63406e+09	4.05861e+08	7.72958e+08	1.21465e+09	4.15117e+08	2.28272e+08	4.20207e+08	1.37793e+08	2.29818e+08	4.18391e+08	1.72137e+08	4.7748e+08	1.45876e+08
IsMasterProtein	Q9CQF9	Prenylcysteine oxidase OS=Mus musculus OX=10090 GN=Pcyox1 PE=1 SV=1	0	43	1	13	175	12	12	505	56.5	6.92	6082	191619	479398	422365	787606	622780	1.54081e+06	479541	292662	826601	1.41614e+06	1.86903e+06	2.638e+06	259358	766474	825886	246809	318370	410798	80908	251517	406564	259214	556890	102018
IsMasterProtein	P62962	Profilin-1 OS=Mus musculus OX=10090 GN=Pfn1 PE=1 SV=2	0.034	52	1	5	14	2	5	140	14.9	8.28	351	34236.7	63879.3	83469.6	192382	604172	181823	56974.4		140437		72275.8	120787	45168.5	238364	569838	21258.3	17519.4	24650		13934.4	42322.3	102418	575894	39859.5
IsMasterProtein	P02816	Prolactin-inducible protein homolog OS=Mus musculus OX=10090 GN=Pip PE=2 SV=3	0.055	27	1	3	8	3	3	146	16.8	4.78	291	190803	308408	387556
IsMasterProtein	Q80XD8	Proline-rich acidic protein 1 OS=Mus musculus OX=10090 GN=Prap1 PE=2 SV=1	0.152	19	1	3	11	3	3	149	16.8	4.77	141	195628	214607	173106	14432.7	15941.4	10088.8	16632.3	9905.81	8470.1	14174.4			33100.8		13911.2		22040.9		9244.06	20163.8	28858.2			27923
IsMasterProtein	Q91ZX7	Prolow-density lipoprotein receptor-related protein 1 OS=Mus musculus OX=10090 GN=Lrp1 PE=1 SV=1	0	11	1	42	381	5	42	4545	504.4	5.36	11054	150796	410821	273953	916965	1.38434e+06	3.22129e+06	616568		503114	1.89596e+06	1.47829e+06	2.11901e+06	554451	642742	1.26734e+06	918301	1.83506e+06	1.00493e+06	369025	623567	1.50396e+06	956880	2.42276e+06	480970
IsMasterProtein	Q80W65	Proprotein convertase subtilisin/kexin type 9 OS=Mus musculus OX=10090 GN=Pcsk9 PE=1 SV=2	0.003	7	1	4	50	4	4	694	74.8	6.96	1171	41254.5	94272.2	105190	53207	121140	369923	291178	42268.1	159216	1.19655e+06	1.21396e+06	847998	88323.6	289834	506829	239354	116112	106163	88805.6	88968.4	353257		44888.1
IsMasterProtein	Q61207	Prosaposin OS=Mus musculus OX=10090 GN=Psap PE=1 SV=2	0.003	12	1	6	48	6	6	557	61.4	5.19	1305	140399	187912	194420	769703	343270	882872	528611		1.15019e+06	2.67781e+06	2.81991e+06	1.59714e+06	196288	364337	435840	544626	59565.6	324815	57995.7	14028.3	82327.6	10919.9	122744	159580
IsMasterProtein	Q9R1P4	Proteasome subunit alpha type-1 OS=Mus musculus OX=10090 GN=Psma1 PE=1 SV=1	0	39	1	11	114	1	11	263	29.5	6.46	2840	52606.8	138643	140301	164206	153438	665220	666421	287983	374799	948304	1.23036e+06	1.35457e+06	265397	209304	316053	369727	128876	386590	73368.5	105551	640513	100310	302621	196329
IsMasterProtein	P49722	Proteasome subunit alpha type-2 OS=Mus musculus OX=10090 GN=Psma2 PE=1 SV=3	0	46	1	8	58	2	8	234	25.9	7.43	1741	104030	304162	277955	211719	104636	602738	625966	40091.6	382403	874443	1.01197e+06	1.01707e+06	292522	300141	615130	590244	150669	885616	314778	175021	938041	174356	434031	359988
IsMasterProtein	O70435	Proteasome subunit alpha type-3 OS=Mus musculus OX=10090 GN=Psma3 PE=1 SV=3	0	33	1	8	87	0	8	255	28.4	5.44	1902	81099.2	255043	372636	378157	332569	902049	521682	145272	540509	1.11179e+06	1.17923e+06	1.44967e+06	266887	363872	701560	559747	235644	901941	238785	174227	1.22533e+06	129860	449577	322616		Acetyl [N-Term]
IsMasterProtein	Q9R1P0	Proteasome subunit alpha type-4 OS=Mus musculus OX=10090 GN=Psma4 PE=1 SV=1	0.003	20	1	6	61	1	6	261	29.5	7.72	1261	154518	245577	436863	347103	323276	923085	662053	300836	518712	776074	1.09937e+06	1.48392e+06	323112	343838	511351	614304	230054	808294	258189	240727	1.31433e+06	232859	488481	280731
IsMasterProtein	Q9QUM9	Proteasome subunit alpha type-6 OS=Mus musculus OX=10090 GN=Psma6 PE=1 SV=1	0	35	1	8	105	0	8	246	27.4	6.76	3254	145202	282654	383416	255542	407428	1.08694e+06	681829	335424	507671	1.15946e+06	1.45713e+06	2.0138e+06	245913	379464	532108	586384	198344	795588	200816	220892	1.32535e+06	171821	395350	182538
IsMasterProtein	Q9Z2U0	Proteasome subunit alpha type-7 OS=Mus musculus OX=10090 GN=Psma7 PE=1 SV=1	0	44	1	10	139	1	10	248	27.8	8.46	4081	213820	459619	384471	465248	560991	1.33415e+06	1.17586e+06	365131	648823	1.89346e+06	1.7044e+06	1.64399e+06	340617	436544	642298	1.08942e+06	154260	1.29703e+06	407869	362105	1.27554e+06	310480	596866	465786
IsMasterProtein	O09061	Proteasome subunit beta type-1 OS=Mus musculus OX=10090 GN=Psmb1 PE=1 SV=1	0	24	1	4	70	1	4	240	26.4	7.81	2376	85433.2	173356	298922	189814	135476	631205	440727	144360	452171	935237	1.15901e+06	1.25299e+06	285382	194064	422108	606875	68359.5	669482	203658	100133	996871	191044	379862	95631.1
IsMasterProtein	O35955	Proteasome subunit beta type-10 OS=Mus musculus OX=10090 GN=Psmb10 PE=1 SV=1	0.156	8	1	2	4	1	2	273	29	6.87	124		37838	27141.4	20007	61193.2	66306.5	30847.5	29417.7	66760.5	134657	98626.8	179639	43697.1	18214.5	68211.7		10732.3	49083.9	2474.99	14516.4	65779	43386.4	105327	137997
IsMasterProtein	Q9R1P3	Proteasome subunit beta type-2 OS=Mus musculus OX=10090 GN=Psmb2 PE=1 SV=1	0.003	31	1	5	68	1	5	201	22.9	7.02	1527	140413	323526	433210	226908	223283	787168	458138	156609	561896	1.19745e+06	1.32903e+06	1.62906e+06	194114	304874	609542	461660	138988	768610	247941	182497	1.12764e+06	144131	322137	397644		Acetyl [N-Term]
IsMasterProtein	P99026	Proteasome subunit beta type-4 OS=Mus musculus OX=10090 GN=Psmb4 PE=1 SV=1	0	33	1	5	55	2	5	264	29.1	5.64	2338	82065.7	191024	217066	128473	190985	480649	247682	591454	315223	585004	541975	794587	118730	175276	308482	373535	85546.8	509762	152171	141779	716164	87974.2	199969	201549
IsMasterProtein	O55234	Proteasome subunit beta type-5 OS=Mus musculus OX=10090 GN=Psmb5 PE=1 SV=3	0	27	1	7	94	3	7	264	28.5	7.02	2786	57569.6	202723	206987	204243	239218	839913	476964	38265.3	380908	629434	1.15221e+06	1.63909e+06	241214	333138	357665	382572	88957.5	577404	98416	98014.4	986464	148048	412568	217539
IsMasterProtein	Q60692	Proteasome subunit beta type-6 OS=Mus musculus OX=10090 GN=Psmb6 PE=1 SV=3	0	21	1	5	52	2	5	238	25.4	5.11	1843	141189	493643	353986	215725	208177	699080	525451	94646.6	620384	836845	708010	1.55975e+06	225334	298725	612990	674879	234916	776275	245703	210944	1.43465e+06	205120	337704	373884
IsMasterProtein	P70195	Proteasome subunit beta type-7 OS=Mus musculus OX=10090 GN=Psmb7 PE=1 SV=1	0.036	21	1	5	22	1	5	277	29.9	7.99	309	82316.5	81228.3	102251	264561	190319	730569	537100	27808.6	344070	1.40833e+06	963556	1.33857e+06	220304	190971	442961	669055	106507	531296	269452	146081	585977	127989	205575	237250
IsMasterProtein	P28063	Proteasome subunit beta type-8 OS=Mus musculus OX=10090 GN=Psmb8 PE=1 SV=2	0.013	14	1	3	22	3	3	276	30.2	6.68	647		126277	174973	95784.5	116290	274295	163904	109098	143790	208802	303632	361821	69870.9	80890.8	207382	216440	81085	253150	68453.4	62689.7	334160	53595	120819	59361.5
IsMasterProtein	Q07456	Protein AMBP OS=Mus musculus OX=10090 GN=Ambp PE=1 SV=2	0.033	12	1	3	20	3	3	349	39	6.32	343	47133	161994	348493	250742	405882	903808	389912	202928	768128	1.44687e+06	2.63867e+06	4.36928e+06	139565	604674	568863	375561	149809	610426	64863.7	145719	510001	63885	781797	118381
IsMasterProtein	P27773	Protein disulfide-isomerase A3 OS=Mus musculus OX=10090 GN=Pdia3 PE=1 SV=2	0.241	5	1	2	5	1	2	505	56.6	6.21	84	42673						63090.4							73622	123448		50006				85562.9			54828.3
IsMasterProtein	P09103	Protein disulfide-isomerase OS=Mus musculus OX=10090 GN=P4hb PE=1 SV=2	0.004	28	1	13	44	3	13	509	57	4.88	1650	250234	534600	404792	16798.4	132269	70677	66984.7	26528.2	59409.3	63884.5	65885.5	17719.3	43968.7	18075.9	53635.3			40758.7	49723.8	16571.7	352879	14177.9	69162.6	48456
IsMasterProtein	E9Q7X6	Protein HEG homolog 1 OS=Mus musculus OX=10090 GN=Heg1 PE=1 SV=1	0.074	3	1	3	13	3	3	1337	141.8	6.67	252	13129.4	41506.2	29199.3	14237.7	58102.5	25979.8			15914.8	113593	61650.4	96202.5		11438.6		45872	19525.9	19412.6	8681.72		33540.9	21169.8	20725	43094.2
IsMasterProtein	Q9D394	Protein RUFY3 OS=Mus musculus OX=10090 GN=Rufy3 PE=1 SV=1	0.344	4	1	2	7	0	2	469	53	5.49	53	50441.3		112766				287470	261266	225432					84302.7	290010	258852	163406	69088.3	13793.5	27607.4
IsMasterProtein	Q8R121	Protein Z-dependent protease inhibitor OS=Mus musculus OX=10090 GN=Serpina10 PE=1 SV=1	0.005	14	1	5	25	4	5	448	51.8	5.67	924	22211.1	42901.8	80306.5	98336.3	171321	342585	175769	30162.6	141336	287380	338564	413629	56818.2	139546	183906	113359	3623.07	87632.9	43526.9	87762.1	188322	36564.4	110655	37884.7
IsMasterProtein	P21981	Protein-glutamine gamma-glutamyltransferase 2 OS=Mus musculus OX=10090 GN=Tgm2 PE=1 SV=4	0.078	10	1	5	10	3	5	686	77	5.1	220	57707.4	152133	144449	18263	43168.8	25767	20675.4		16645.6		26500.7		11960.6	33563.3	64429.8			28076.7		7688.15	46424.2	9503.85
IsMasterProtein	Q9JM99	Proteoglycan 4 OS=Mus musculus OX=10090 GN=Prg4 PE=1 SV=2	0	32	1	20	319	15	15	1054	115.9	8.41	7066	1.71993e+06	3.79799e+06	2923696	1909869	4.36995e+06	7.0696e+06	3.44264e+06	1.05265e+06	3.18439e+06	2.26542e+06	4.91263e+06	5.12977e+06	729221	2.03273e+06	3.55431e+06	908055	898738	933396	306525	443203	1.14669e+06	1.74222e+06	2.76151e+06	3.61922e+06
IsMasterProtein	P19221	Prothrombin OS=Mus musculus OX=10090 GN=F2 PE=1 SV=1	0	10	1	7	91	7	7	618	70.2	6.43	2492	343972	268630	502972	683043	583933	1.1343e+06	779128	825141	1.96279e+06	7.34568e+06	6.57413e+06	5.39931e+06	335536	492347	608872	765233	22449.4	729635	86509.2	126408	216440	56648.1	467573	181268
IsMasterProtein	P50404	Pulmonary surfactant-associated protein D OS=Mus musculus OX=10090 GN=Sftpd PE=1 SV=1	0	13	1	4	70	4	4	374	37.7	7.65	2660	212847	109477	296631	203986	309345	634880	375127	409796	645559	887650	1.13483e+06	1.88618e+06	184441	448462	448525	72951.9	165615	227100	488186	208043	490700	521752	546803	380949
IsMasterProtein	Q8BK48	Pyrethroid hydrolase Ces2e OS=Mus musculus OX=10090 GN=Ces2e PE=1 SV=1	0.003	10	1	5	56	4	4	559	62.3	6.16	1444	120869	255682	246435	11859.3	225349	493815	193888	95274.8	201902	304098	435736	431395	8919.56	119431	209194	100240	40784.1	40820.7		59405.4	209124	98553.7	192936	138910
IsMasterProtein	P52480	Pyruvate kinase PKM OS=Mus musculus OX=10090 GN=Pkm PE=1 SV=4	0.003	23	1	12	64	3	12	531	57.8	7.47	1569	32395.1	72215.1	65892.9	74278.8	524318	653609	149946	26967.6	69000	87590	263991	40088.9	66019	105819	535984	5741.8		56349.1	2476.02		75661.8	54332.1	88627.7	89037.7
IsMasterProtein	Q60790	Ras GTPase-activating protein 3 OS=Mus musculus OX=10090 GN=Rasa3 PE=1 SV=2	0.578	3	1	2	2	1	2	834	95.9	7.34	27		265576		427750	1.78473e+06	2.1821e+06	539262		541760	2.33691e+06	2.06526e+06	2.02963e+06	442755	687642	831610	1.90407e+06	530130	698053	106683	391686	1.38302e+06	108410	278454	57708.6
IsMasterProtein	Q01730	Ras suppressor protein 1 OS=Mus musculus OX=10090 GN=Rsu1 PE=1 SV=3	0.16	16	1	3	4	0	3	277	31.5	8.88	119		45085.6	69915		342211	210067							70646.9	133534	341454		59486.9	47469.6		31548.4		84071.8	84743.3
IsMasterProtein	P46638	Ras-related protein Rab-11B OS=Mus musculus OX=10090 GN=Rab11b PE=1 SV=3	0.186	15	1	3	4	0	3	218	24.5	5.94	87	49866.1	62162.3	108336		78373.7		16943.8		93493.4				21584.5	133306	83397.1	33588	43115.5	25244	25690.6		68755.4	13355.1				Acetyl [N-Term]
IsMasterProtein	Q05909	Receptor-type tyrosine-protein phosphatase gamma OS=Mus musculus OX=10090 GN=Ptprg PE=1 SV=1	0.161	3	1	4	6	1	4	1442	161.1	6.46	121			19927	29449.9	29914.6	62579.3			59303.8	258349	430240	550812	15198.4	14909.3	54294.3	32335.3	14628	56716.6	20081.5		36577.3		29672.8	37643.5
IsMasterProtein	Q60841	Reelin OS=Mus musculus OX=10090 GN=Reln PE=1 SV=3	0	12	1	33	255	13	33	3461	387.2	5.73	6564	241606	313890	349866	123513	902195	826964	401175	146594	490379	533641	346177	394781	331232	686773	1.03416e+06	279546	481190	199732	153529	452415	762439	510228	428575	369906
IsMasterProtein	P24549	Retinal dehydrogenase 1 OS=Mus musculus OX=10090 GN=Aldh1a1 PE=1 SV=5	0	42	1	15	85	9	10	501	54.4	7.8	2097	54022.9	164751	165092	13759.3	39466.8	439920	432980	56495.7	171183			137456	27127.1	76134.1	83382.2	505246	119591	814138	306661	112359	901335	40276	50656.7	82518.8
IsMasterProtein	Q8K1I3	Secreted phosphoprotein 24 OS=Mus musculus OX=10090 GN=Spp2 PE=1 SV=2	0.075	9	1	2	18	1	2	203	23.1	8.37	234	34804.3	51808.3	81324.9					212782	191023	158650	253815	152321		179792		160918	26874.6	203947	87759.8	47719.3	81813.7
IsMasterProtein	Q6UGQ3	Secretoglobin family 2B member 2 OS=Mus musculus OX=10090 GN=Scgb2b2 PE=2 SV=1	0.075	25	1	2	9	2	2	114	12.8	5.95	233	1.05031e+06	965082	2.03019e+06
IsMasterProtein	P13609	Serglycin OS=Mus musculus OX=10090 GN=Srgn PE=1 SV=1	0.021	29	1	2	12	2	2	152	16.7	4.41	530				251731					65007.8										95039.7			380038	429064	326234
IsMasterProtein	Q9QZI9	Serine incorporator 3 OS=Mus musculus OX=10090 GN=Serinc3 PE=1 SV=2	0.075	10	1	3	6	2	3	472	52.6	7.23	239	12154.7		23125.1											110211	58852.8					14139.7	25152.2
IsMasterProtein	P07759	Serine protease inhibitor A3K OS=Mus musculus OX=10090 GN=Serpina3k PE=1 SV=2	0	47	1	21	409	13	13	418	46.9	5.16	17066	265487	186644	543666	2.05387e+06	1.15371e+06	3.08831e+06	1.55088e+06	610989	1.87403e+06	8910601	1.11991e+07	9.21423e+06	608793	2.00441e+06	2.36269e+06	1.69268e+06	131621	1.92218e+06	366639	601252	506221	2.1418e+06	3.73646e+06	2.17218e+06
IsMasterProtein	Q03734	Serine protease inhibitor A3M OS=Mus musculus OX=10090 GN=Serpina3m PE=1 SV=2	0	49	1	17	201	8	8	418	47	6.1	8094	13514.1	48581.9	161413	199106	114908	268982	120387	93059.9	275816	2.63006e+06	2190862	1.09669e+06	46603.8	109653	148750	312416	59187	465967	178988	43095.4	251643	71111.2	28933.5	353054
IsMasterProtein	Q91WP6	Serine protease inhibitor A3N OS=Mus musculus OX=10090 GN=Serpina3n PE=1 SV=1	0	24	1	9	101	4	6	418	46.7	5.82	4313	13134.8	28338	53468.9	16080.3	33272.5	47571.7		23850.5	142374	235990	153558	381192		13664.5		45279.8		59699.7	11940.2	14730.6		82888.1	124229	248382
IsMasterProtein	Q921I1	Serotransferrin OS=Mus musculus OX=10090 GN=Tf PE=1 SV=1	0	32	1	25	472	22	23	697	76.7	7.18	13641	3.80807e+06	3.0636e+06	1.00475e+07	7.45829e+06	5.3133e+06	1.03753e+07	4.32772e+06	4.93019e+06	1.60839e+07	6.49736e+07	7.56326e+07	4.40222e+07	3.97007e+06	5.77275e+06	5.88327e+06	8.06991e+06	879912	6.48806e+06	813109	643126	3.15007e+06	1.36681e+06	5.84694e+06	4.73009e+06
IsMasterProtein	P07724	Serum albumin OS=Mus musculus OX=10090 GN=Alb PE=1 SV=3	0	50	1	34	993	31	31	608	68.6	6.07	29945	4.13991e+07	3.55562e+07	9.59313e+07	6.96471e+07	7.87753e+07	1.97345e+08	5.72332e+07	7.48662e+07	2.65588e+08	7.12137e+08	1.05663e+09	4.063e+08	5.97782e+07	7.46255e+07	6.25399e+07	9.06229e+07	1.10497e+07	1.33738e+08	1.38917e+07	1.28611e+07	3.161e+07	1.79361e+07	7.24789e+07	1.44779e+08
IsMasterProtein	P05366	Serum amyloid A-1 protein OS=Mus musculus OX=10090 GN=Saa1 PE=1 SV=2	0.034	44	1	5	19	3	3	122	13.8	7.03	348	297235	426245	888622					56061.7															23066.2
IsMasterProtein	P05367	Serum amyloid A-2 protein OS=Mus musculus OX=10090 GN=Saa2 PE=1 SV=1	0.108	33	1	4	13	2	2	122	13.6	6.93	181	91015.9	73991.5	230131
IsMasterProtein	P31532	Serum amyloid A-4 protein OS=Mus musculus OX=10090 GN=Saa4 PE=1 SV=2	0.004	51	1	7	59	6	6	130	15.1	9.26	1630	319818	503186	584547	261456	385575	1.34739e+06	433026	262223	699006	1.22928e+06	4.30859e+06	1.55204e+06	20520	326869	435253	302973	144438	604526	122600	94966.1	244249	43886.5	443654	299398
IsMasterProtein	P12246	Serum amyloid P-component OS=Mus musculus OX=10090 GN=Apcs PE=1 SV=2	0.036	19	1	3	9	3	3	224	26.2	6.35	325	23157	41639	124779																				114931	20641.6
IsMasterProtein	P52430	Serum paraoxonase/arylesterase 1 OS=Mus musculus OX=10090 GN=Pon1 PE=1 SV=2	0	45	1	11	93	9	9	355	39.5	5.22	2619	20439.1	25077	40723.8	413755	175980	1.1126e+06	161447	382735	481646	3.72168e+06	3.45673e+06	3.78696e+06	296241	377291	651889	70368						7722.63	65200.6	49220.6
IsMasterProtein	Q8VDN2	Sodium/potassium-transporting ATPase subunit alpha-1 OS=Mus musculus OX=10090 GN=Atp1a1 PE=1 SV=1	0.013	8	1	6	15	1	6	1023	112.9	5.45	669	399365	947165	953191	3.71674e+06	8.06367e+06	1.08716e+07	5.57198e+06		2.46647e+06	1.21164e+07	3.09272e+07	3.80601e+07	2.9265e+06	6.07825e+06	1.91615e+07	5.0076e+06	5.16833e+06	5.41355e+06	2.3836e+06	2.084e+06	7.88369e+06	706462	2.03813e+06	215693
IsMasterProtein	P70663	SPARC-like protein 1 OS=Mus musculus OX=10090 GN=Sparcl1 PE=1 SV=3	0	29	1	15	109	15	15	650	72.2	4.6	2975	59623.6	86406.1	78350.1	377356	452464	995496	497984	422897	2.06087e+06	3.43074e+06	3.41661e+06	3.71026e+06	331609	198432	418153	444272	93338	387792	156983	79787.1	312612	123209	288103	596362
IsMasterProtein	P08032	Spectrin alpha chain, erythrocytic 1 OS=Mus musculus OX=10090 GN=Spta1 PE=1 SV=3	0.036	5	1	11	16	10	11	2415	279.7	5.03	315	59294.7	59814.4	98320.5	13760	86615.8	101075	66591		13645	139998	87615.9	197212			40904.6					2620.56	29510	34939.7	79122.1	79198.3
IsMasterProtein	P15508	Spectrin beta chain, erythrocytic OS=Mus musculus OX=10090 GN=Sptb PE=1 SV=4	0.037	6	1	10	17	4	10	2128	245.1	5.33	303	75982.5	151439	103270		22858.8			59271.4	20782.2	52040.6	43473.4	55938.8		9665.88								26388.1	16717.9
IsMasterProtein	Q8BND5	Sulfhydryl oxidase 1 OS=Mus musculus OX=10090 GN=Qsox1 PE=1 SV=1	0	16	1	11	89	9	11	748	82.7	7.17	2281	69341.2	140188	267848	419670	271396	802639	240101	124497	229559	839954	1.53574e+06	2.29373e+06	180065	187111	443798	70230.4		265967	10314.2	29063.3	109645	59880.5	357310	388350
IsMasterProtein	P08228	Superoxide dismutase [Cu-Zn] OS=Mus musculus OX=10090 GN=Sod1 PE=1 SV=2	0.076	15	1	2	8	2	2	154	15.9	6.51	236	72048.9	137788	205134	15319.5	333467	35495.3		28128.2	63385				26848.7	30124.6	26583.8							20152.8	83532.6	36596.7
IsMasterProtein	A2AVA0	Sushi, von Willebrand factor type A, EGF and pentraxin domain-containing protein 1 OS=Mus musculus OX=10090 GN=Svep1 PE=1 SV=1	0.003	3	1	8	49	7	8	3567	387.2	5.57	1332	43757.8	79885.6	100488	20358.6	291957	114046	64722.6	62289.4	200565	76026.1	50671.8		42594.8	102704	139986	34649.1	76177.6	31949	12080.5	48655	68840.7	46056.9	62214.8	78808.7
IsMasterProtein	O08992	Syntenin-1 OS=Mus musculus OX=10090 GN=Sdcbp PE=1 SV=1	0.147	18	1	3	7	2	3	299	32.4	7.15	162		20679.5			51694.9	95501.4			46333.6				38351.6		67794.2							97454.2	166564	215997
IsMasterProtein	P26039	Talin-1 OS=Mus musculus OX=10090 GN=Tln1 PE=1 SV=2	0	27	1	50	188	8	47	2541	269.7	6.18	6646	136030	245284	188784	97409.1	1.08514e+06	286955	82230.7	50300.2	188787				72643.3	259348	400919		68440.9			9530.95	74473.9	165023	271034	17483.5
IsMasterProtein	P80316	T-complex protein 1 subunit epsilon OS=Mus musculus OX=10090 GN=Cct5 PE=1 SV=1	0.148	5	1	2	5	1	2	541	59.6	6.02	142		52823.8	62478.4	49634.9	120178		40902.6	1.08398e+06					66505.8		102109					76138.5	74355.6
IsMasterProtein	Q80YX1	Tenascin OS=Mus musculus OX=10090 GN=Tnc PE=1 SV=1	0	23	1	33	306	24	33	2110	231.7	4.89	8589	233139	446360	617818	568681	1.44162e+06	732108	534925	174071	906098	1.0834e+06	1.44403e+06	1.5544e+06	1.79314e+06	1.22803e+06	2.01671e+06	431303	714184	518951	150667	401358	941148	932263	1.42181e+06	1.35738e+06
IsMasterProtein	P35441	Thrombospondin-1 OS=Mus musculus OX=10090 GN=Thbs1 PE=1 SV=1	0	23	1	26	308	12	25	1170	129.6	4.96	10450	240578	593564	389860	2.14737e+06	1.90507e+06	2.83836e+06	607255	156396	745952	1.20567e+06	1.82826e+06	1.63772e+06	291932	662424	1.24805e+06	631957	888379	892023	296590	462740	826156	2.02931e+06	5.22273e+06	8.12641e+06
IsMasterProtein	Q9Z1T2	Thrombospondin-4 OS=Mus musculus OX=10090 GN=Thbs4 PE=1 SV=1	0	8	1	6	74	1	5	963	106.3	4.67	1881	33767.6	150505	138449	1876.25	339021	415720	153074		130512	409306	732562	963075	259323	303437	456166	120108	154053	144440	29828.7	138153	364554	71177.6	149934	160699
IsMasterProtein	O08710	Thyroglobulin OS=Mus musculus OX=10090 GN=Tg PE=1 SV=3	0.003	5	1	12	35	12	12	2766	304.3	5.49	1356	40596	78273.1	118007			149721			55335.3	200128			55056.8	110632					88956.7	44563.3	320510
IsMasterProtein	P61939	Thyroxine-binding globulin OS=Mus musculus OX=10090 GN=Serpina7 PE=2 SV=1	0.025	13	1	5	16	4	4	418	47	6.54	479			58086.3	35298.6	35115.5	110759	43870.5		39047.6	60146.1	102515	237652	15960.8	35562.8	49489.6	21097.6		100487						23588.4
IsMasterProtein	Q61687	Transcriptional regulator ATRX OS=Mus musculus OX=10090 GN=Atrx PE=1 SV=3	0.622	1	1	2	2	2	2	2476	278.4	6.68	25		50646.8	162696		190248	354572			367487	294805	825912	151659		45499	168517	22986.8	27754.9	45162.2		41898.1	49602.2	48191.1	22646.2	264538
IsMasterProtein	Q62351	Transferrin receptor protein 1 OS=Mus musculus OX=10090 GN=Tfrc PE=1 SV=1	0	50	1	34	562	28	34	763	85.7	6.57	18355	356905	634010	715635	788644	1.83186e+06	2.7695e+06	1.21892e+06	439730	1.11881e+06	2.42847e+06	3.41027e+06	3.7989e+06	3.72672e+06	2.76671e+06	4.93202e+06	170222	605834	429184	189544	499821	1.0937e+06	966045	744316	901928		Acetyl [N-Term]
IsMasterProtein	Q9WVA4	Transgelin-2 OS=Mus musculus OX=10090 GN=Tagln2 PE=1 SV=4	0.332	13	1	2	2	1	2	199	22.4	8.24	54		68429.5	45857.8		89157.4
IsMasterProtein	P07309	Transthyretin OS=Mus musculus OX=10090 GN=Ttr PE=1 SV=1	0	75	1	9	160	8	8	147	15.8	6.16	6386	2.13324e+06	2.73493e+06	3.4888e+06	4.93056e+06	2.6059e+06	6.34404e+06	4.45349e+06	3.14663e+06	1.10521e+07	2.60662e+07	4.68604e+07	2.25213e+07	2.96537e+06	5.46493e+06	4.11807e+06	7.77675e+06	997740	1.8714e+07	822227	878660	2.20019e+06	903450	7.01686e+06	6.83013e+06
IsMasterProtein	Q64514	Tripeptidyl-peptidase 2 OS=Mus musculus OX=10090 GN=Tpp2 PE=1 SV=3	0.142	4	1	3	4	1	3	1262	139.8	6.58	148		63018.6	59135
IsMasterProtein	Q6IRU2	Tropomyosin alpha-4 chain OS=Mus musculus OX=10090 GN=Tpm4 PE=1 SV=3	0.025	29	1	10	25	3	3	248	28.5	4.68	461	48075	52813.6	69473.6	25010.8	670281	103361	39342.7		213980					76451.7	133020						21551.3	36309.5	38928.8	18155.8
IsMasterProtein	A2AQ07	Tubulin beta-1 chain OS=Mus musculus OX=10090 GN=Tubb1 PE=1 SV=1	0.004	14	1	5	19	2	4	451	50.4	5.07	697	10452.3	46992.5	18208.6	58760.1	386382	47305.8	15647.4		55086.6					73843.7	231383					8155.57	16493.5	66460.1	69275	11940.7
IsMasterProtein	O70475	UDP-glucose 6-dehydrogenase OS=Mus musculus OX=10090 GN=Ugdh PE=1 SV=1	0.033	18	1	7	15	4	7	493	54.8	7.56	337				16328.5		57157.3	45566.8	8624.27	13594.1			70345.7		16364.6	50342.7	98444.4	16331.4	136155	49303.4	55502.8	511557	30649	81360.9	95909.5
IsMasterProtein	Q68FD9	UPF0606 protein KIAA1549 OS=Mus musculus OX=10090 GN=Kiaa1549 PE=1 SV=3	0.156	2	1	3	10	3	3	1940	209.1	6.1	138	8395.86	8099.12		17213.8	132433	340877	80347.7	48411.8	55329	137903	172614	165081		58806.5	108025	162306	96003.9	111201	88071.1	29236.8	164258	41334.7		39606.4
IsMasterProtein	Q91ZJ5	UTP--glucose-1-phosphate uridylyltransferase OS=Mus musculus OX=10090 GN=Ugp2 PE=1 SV=3	0	56	1	25	228	7	7	508	56.9	7.61	7442		107403	68772.5	47842.1	18889	386974	454602	47519.2	151408		97012.5			50815.2	54833.6	575273	150907	1.32377e+06	274393	109808	692805	49983.5
IsMasterProtein	P29533	Vascular cell adhesion protein 1 OS=Mus musculus OX=10090 GN=Vcam1 PE=1 SV=1	0	25	1	17	79	15	17	739	81.3	5.3	1805	54823.9	104411	167389	546958	1.03597e+06	1.81644e+06	200072		469199	3.0196e+06	4.20956e+06	3.04536e+06	44745.4	100395	76569.5	88915.8	17792.8	61387.1	17221.1	99627.9	49765.5	132983	188180	45427.6
IsMasterProtein	P35917	Vascular endothelial growth factor receptor 3 OS=Mus musculus OX=10090 GN=Flt4 PE=1 SV=1	0.005	8	1	8	34	5	8	1363	152.9	6.27	967	9033.4	28134.8	43262.2	212829	93112.9	400063	104657	89522.3	380344	738793	607568	1.09525e+06	40230.3	50521.6	65661.4	182909	15943.3	174109	39866	12533.5	120748	30663.5	142710	183179
IsMasterProtein	O70404	Vesicle-associated membrane protein 8 OS=Mus musculus OX=10090 GN=Vamp8 PE=1 SV=1	0.022	50	1	5	25	2	5	101	11.4	8.19	490	13072.8	18459.9	13591.6		117848	43903.9	40174.2	53447.4	46037.2		56644.5		347157	205651	434539		21885		16235.9	21186.8	38774.8	82244.4	18107.9	74251.6		Acetyl [N-Term]
IsMasterProtein	Q64727	Vinculin OS=Mus musculus OX=10090 GN=Vcl PE=1 SV=4	0.003	20	1	19	51	2	19	1066	116.6	6	1245	58550.4	48073.9	66976.7		442731	205917	72626.5	12085.1	163099	35374.5	84230.3	198193	41189.9	112046	195068		29112.9	17972.7			41941.2	84779.4	77689.8	33274.7
IsMasterProtein	P21614	Vitamin D-binding protein OS=Mus musculus OX=10090 GN=Gc PE=1 SV=2	0	21	1	9	106	8	8	476	53.6	5.5	3265	712176	797745	1.68312e+06	1.42141e+06	692749	2.15352e+06	760994	832969	3.58026e+06	1.46349e+07	1.12435e+07	8451768	602461	993724	1.17935e+06	1.38228e+06	117557	1.68081e+06	199637	106501	257673	106316	584009	985678
IsMasterProtein	P33587	Vitamin K-dependent protein C OS=Mus musculus OX=10090 GN=Proc PE=1 SV=2	0.178	6	1	3	9	2	3	460	51.8	6.35	100	32965.1	57276.5	94526.9	66342.3	53496.2	160276	95673.8	917500	132634	587823	510472	673607	31608.4	49190.1	69499	52236.2		91673.1					59095.1	85362.5
IsMasterProtein	Q08761	Vitamin K-dependent protein S OS=Mus musculus OX=10090 GN=Pros1 PE=2 SV=1	0	11	1	7	104	4	4	675	74.9	5.82	3193	24863.8		122650	232330	472049	735995	416528	54778.7	297638	1.08575e+06	1.1691e+06	451319	111593	132088	468861	323353	103754	136938	90011.8	217210	180423	55878.6	102368	139971
IsMasterProtein	P29788	Vitronectin OS=Mus musculus OX=10090 GN=Vtn PE=1 SV=2	0	25	1	11	165	9	10	478	54.8	5.88	6355	335394	930114	769357	593027	1.35561e+06	2.47025e+06	1.77331e+06	924706	2.36052e+06	4.56822e+06	1.12853e+07	2.43442e+06	992213	2.39145e+06	3.67226e+06	1.16837e+06	578460	1.13228e+06	527450	663533	714399	1.36069e+06	6.40658e+06	1.95907e+06
IsMasterProtein	Q8CIZ8	von Willebrand factor OS=Mus musculus OX=10090 GN=Vwf PE=1 SV=2	0	19	1	40	737	36	40	2813	309.1	5.5	28018	3.70732e+06	7.44401e+06	8.82652e+06	1.22436e+06	6.17574e+06	5.71525e+06	3.54395e+06	1.86828e+06	4.89256e+06	1.37237e+06	2.1405e+06	2.77794e+06	5.23797e+06	3.67189e+06	5.92532e+06	2.28925e+06	1.0156e+07	2.09815e+06	1.5211e+06	5.51579e+06	1.72808e+07	2.76467e+06	2.41816e+06	4.72977e+06
IsMasterProtein	O88342	WD repeat-containing protein 1 OS=Mus musculus OX=10090 GN=Wdr1 PE=1 SV=3	0.33	4	1	2	4	1	2	606	66.4	6.6	57					211028	105836							27325.4		106661					7955.08	6877.34	76013.9	126384
IsMasterProtein	Q64726	Zinc-alpha-2-glycoprotein OS=Mus musculus OX=10090 GN=Azgp1 PE=1 SV=2	0.023	19	1	5	11	5	5	307	35.3	6.18	377	6948.71		28226.7			25257.2			102227	687507	372692	467328		16367.1		62250.4		43311
C. P. vivax proteins identified in plasma-derived EVs from P. vivax infected FRG huHep mice from all experimental groups. Proteins identified in uninfected mice has been removed. Total proteins identified: 66.
														Uninfected			IV-infection-control-D8			IV-infection-treated-D8			MB-infection-control-D8			MB-infection-treated-D8			IV-infection-control-D21			IV-infection-treated-D21			tafenoquine-treated
Master	Accession	Description	Exp. q-value: Mascot	Coverage [%]	# Protein Groups	# Peptides	# PSMs	# Protein Unique Peptides	# Unique Peptides	# AAs	MW [kDa]	calc. pI	Score Mascot: Mascot	Abundances (by Bio. Rep.): Uninfected,1	Abundances (by Bio. Rep.): Uninfected,2	Abundances (by Bio. Rep.): Uninfected,3	Abundances (by Bio. Rep.): IV-infection-control-D8,1	Abundances (by Bio. Rep.): IV-infection-control-D8,2	Abundances (by Bio. Rep.): IV-infection-control-D8,3	Abundances (by Bio. Rep.): IV-infection-treated-D8,1	Abundances (by Bio. Rep.): IV-infection-treated-D8,2	Abundances (by Bio. Rep.): IV-infection-treated-D8,3	Abundances (by Bio. Rep.): MB-infection-control-D8,1	Abundances (by Bio. Rep.): MB-infection-control-D8,2	Abundances (by Bio. Rep.): MB-infection-control-D8,3	Abundances (by Bio. Rep.): MB-infection-treated-D8,1	Abundances (by Bio. Rep.): MB-infection-treated-D8,2	Abundances (by Bio. Rep.): MB-infection-treated-D8,3	Abundances (by Bio. Rep.): IV-infection-control-D1,1	Abundances (by Bio. Rep.): IV-infection-control-D1,2	Abundances (by Bio. Rep.): IV-infection-control-D1,3	Abundances (by Bio. Rep.): IV-infection-treated-D1,1	Abundances (by Bio. Rep.): IV-infection-treated-D1,2	Abundances (by Bio. Rep.): IV-infection-treated-D1,3	Abundances (by Bio. Rep.): tafenoquine-treated,1	Abundances (by Bio. Rep.): tafenoquine-treated,2	Abundances (by Bio. Rep.): tafenoquine-treated,3		Modifications	Alternative Accession when uniprot is obsolet	Identifier SalI	protein name Sal I	Identifier PVP01	Protein name PVP01
IsMasterProtein	A5KCU9	Variable surface protein Vir16/32-related OS=Plasmodium vivax (strain Salvador I) OX=126793 GN=PVX_103660 PE=4 SV=1	1.015	3	1	1	1	1	1	360	43.4	8.24	15								822869																				PVX_103660	unspecified product	PVP01_0000390	PIR protein
IsMasterProtein	A5KAN6	Uncharacterized protein OS=Plasmodium vivax (strain Salvador I) OX=126793 GN=PVX_000945 PE=4 SV=1	1.112	2	1	1	1	0	1	772	84.5	4.92	14																	130770				65931.5							PVX_000945	apical sushi protein, putative	PVP01_0305300	rhoptry neck protein 1
IsMasterProtein	A5KB33	DNA topoisomerase I OS=Plasmodium vivax (strain Salvador I) OX=126793 GN=PVX_098085 PE=3 SV=1	0.994	1	1	1	1	0	1	931	107	9.31	16				1.93921e+06	5688779	4.42863e+06	1.07262e+06		2.90576e+06	3.37944e+06	4.02511e+06	6.69096e+06	1.64721e+06	1.65251e+06	5.16276e+06	1013027	172202	528562	128555	185243	661641	170935	494635	165343				PVX_098085	topoisomerase I, putative	PVP01_1023500	topoisomerase I, putative
IsMasterProtein	A5K919	Tryptophanyl-tRNA synthetase, putative OS=Plasmodium vivax (strain Salvador I) OX=126793 GN=PVX_101475 PE=3 SV=1	0.658	2	1	1	1	1	1	594	68.3	9.51	24										220774	529629	226957										195638		135474				PVX_101475	tryptophan--tRNA ligase, putative	PVP01_1468800	tryptophan--tRNA ligase, putative
IsMasterProtein	A5K729	Uncharacterized protein OS=Plasmodium vivax (strain Salvador I) OX=126793 GN=PVX_100005 PE=4 SV=1	0.635	0	1	1	1	0	1	4216	493.8	8.9	22												2.08836e+06									48788.5							PVX_100005	hypothetical protein, conserved	PVP01_0729400	conserved Plasmodium protein, unknown function
IsMasterProtein	A5K7S0	Uncharacterized protein OS=Plasmodium vivax (strain Salvador I) OX=126793 GN=PVX_095450 PE=4 SV=1	0.437	1	1	1	1	0	1	1112	126.5	9.52	39				83295	215008	297631	119520		60899.2	125613	88767		32139.1	90433.6	113474					56206.3	193111					Acetyl [N-Term]		PVX_095450	hypothetical protein, conserved	PVP01_0824400	conserved Plasmodium protein, unknown function
IsMasterProtein	A5KAN8**	Lysine decarboxylase, putative OS=Plasmodium vivax (strain Salvador I) OX=126793 GN=PVX_000955 PE=4 SV=1	0.623	1	1	1	1	0	1	2060	229.1	8.15	25					163663		111450		147547	109998		107940	135934	83961.9	238381	74523	81628		83647.9	127715	294702	74020.7	97287.2	104325				PVX_000955	lysine decarboxylase, putative	PVP01_0305100	lysine decarboxylase, putative
IsMasterProtein	A5K9S8	Uncharacterized protein OS=Plasmodium vivax (strain Salvador I) OX=126793 GN=PVX_081340 PE=3 SV=1	0.612	2	1	1	3	0	1	361	41.9	7.91	25										948720	1.26313e+06	666803						130817										PVX_081340	hypothetical protein, conserved	PVP01_0206200	mitochondrial carrier protein, putative
IsMasterProtein	A5KB47	N-ethylmaleimide sensitive fusion protein, putative OS=Plasmodium vivax (strain Salvador I) OX=126793 GN=PVX_119275 PE=4 SV=1	0.698	1	1	1	1	1	1	785	87.9	7.05	19						188900	121519		161907	388719	316620	354278			131792	185637		191996			285086	78913.4	158638	81284.2				PVX_119275	N-ethylmaleimide-sensitive fusion protein, putative	PVP01_0837200	N-ethylmaleimide-sensitive fusion protein, putative
IsMasterProtein	A5K6Q8	Protein disulfide isomerase, putative OS=Plasmodium vivax (strain Salvador I) OX=126793 GN=PVX_099385 PE=4 SV=1	0.818	7	1	1	1	0	1	511	59	6.4	18							139617				596937			258976		149582							236413					PVX_099385	protein disulfide isomerase, putative	PVP01_0717800	protein disulfide isomerase, putative
IsMasterProtein	A5K3L9	RNA binding protein, putative OS=Plasmodium vivax (strain Salvador I) OX=126793 GN=PVX_117780 PE=4 SV=1	0.964	1	1	1	1	0	1	602	68.5	7.25	16						47769.4										171538		170758	22041.2		221612							PVX_117780	RNA-binding protein, putative	PVP01_1253000	RNA-binding protein, putative
IsMasterProtein	A0A1K9Y9W3	Uncharacterized protein OS=Plasmodium vivax OX=5855 GN=PVP01_0915600 PE=4 SV=1	0.737	0	1	1	1	1	1	2457	276.6	8.72	19								1.88689e+06																			A0A564ZUL9	PVX_091385	hypothetical protein, conserved	PVP01_0915600	filamin domain-containing protein, putative
IsMasterProtein	A0A1G4H4G2	Choline-phosphate cytidylyltransferase, putative OS=Plasmodium vivax OX=5855 GN=PVP01_1417500 PE=4 SV=1	0.612	1	1	1	1	0	1	888	101.1	7.71	26									45014.5					50342.7		46233.1	33573.2	167547										PVX_122650	choline-phosphate cytidylyltransferase, putative	PVP01_1417500	choline-phosphate cytidylyltransferase, putative
IsMasterProtein	A0A1K9YED8	Uncharacterized protein OS=Plasmodium vivax OX=5855 GN=PVP01_1247300 PE=4 SV=1	1.004	1	1	1	1	0	1	942	102.4	8.73	15																								155192			A0A564ZZA4	PVX_117480	hypothetical protein, conserved	PVP01_1247300	conserved Plasmodium protein, unknown function
IsMasterProtein	A0A1K9YG78	Early transcribed membrane protein OS=Plasmodium vivax OX=5855 GN=PVP01_1271000 PE=4 SV=1	1.029	6	1	1	2	1	1	175	20	9.2	15				124420	254331	605802	117730		63610.9	436496	466232	455237	59963.4	113332	226378	179642	98833.4	126016	64317.7	60733	212579						A0A564ZZZ7	PVX_118680	early transcribed membrane protein (ETRAMP)	PVP01_1271000	early transcribed membrane protein
IsMasterProtein	A0A1G4E7D2	VIR protein OS=Plasmodium vivax OX=5855 GN=PVP01_0003220 PE=4 SV=1	0.545	2	1	1	1	1	1	361	42.6	5.52	29									60609.6	469797	460401	603544		38409.9	51720.6	83009.4		104082			48323.9		95619.8				A0A565A6M7	PVX_014625	unspecified product	PVP01_0003220	PIR protein
IsMasterProtein	A0A1G4EHF5	VIR protein OS=Plasmodium vivax OX=5855 GN=PVP01_0002740 PE=4 SV=1	0.641	2	1	1	1	1	1	376	43.2	6.99	22				69600.2	73121.2	81886.5	78176.6			179845	317094	327271										40451.9	132397	208556			A0A565A428	PVX_020175	unspecified product	PVP01_0002740	PIR protein
IsMasterProtein	A0A1K9Y5T5	VIR protein OS=Plasmodium vivax OX=5855 GN=PVP01_0500300 PE=4 SV=1	1.101	1	1	1	3	0	1	518	59.6	5.5	14				70205.5	52154.8	103423		71655.1		579678	400087	781782	23908.6	53751.9	81083.7			72026.9					41762.3	52380.7			A0A564ZQ80	PVX_001615	variable surface protein Vir12/24-related	PVP01_0500300	PIR protein
IsMasterProtein	A0A1K9Y8H6	DNA repair helicase RAD25, putative OS=Plasmodium vivax OX=5855 GN=PVP01_0622000 PE=4 SV=1	1.011	1	1	1	1	0	1	905	103.3	9.22	15							57127.8															244948	259334	615271			A0A564ZRX4	PVX_110880	DNA repair helicase RAD25, putative	PVP01_0622000	TFIIH basal transcription factor complex helicase XPB subunit, putative
IsMasterProtein	A0A0J9TJW2	Uncharacterized protein OS=Plasmodium vivax Mauritania I OX=1035515 GN=PVMG_06029 PE=4 SV=1	0.631	2	1	1	1	1	1	396	45.4	5.49	25									209843		365489	221702		64685.2		91988.6	40727.1	44205.6	128915		102504		137550	234256				PVX_019160	unspecified product	PVP01_0007150	PIR protein
IsMasterProtein	A0A0J9T514	Uncharacterized protein OS=Plasmodium vivax Mauritania I OX=1035515 GN=PVMG_01571 PE=4 SV=1	0.326	1	1	1	6	0	1	754	87.3	8.46	59								781739			437755		56794	270119	584882	266949	117225	339678	55235.8	74024.8	136305	34691.5	284154	139907				PVX_123500	hypothetical protein, conserved	PVP01_1435200	conserved Plasmodium protein, unknown function
IsMasterProtein	A0A0J9THC5	Uncharacterized protein OS=Plasmodium vivax Mauritania I OX=1035515 GN=PVMG_01970 PE=4 SV=1	0.698	3	1	1	1	0	1	367	41	8.7	19							423762			489879		366343	224484		431333								133809					PVX_089975	hypothetical protein, conserved	PVP01_0527100	conserved Plasmodium protein, unknown function
IsMasterProtein	A0A0J9W546*	Serine/threonine protein kinase OS=Plasmodium vivax Mauritania I OX=1035515 GN=PVMG_04341 PE=4 SV=1	1.025	0	1	1	1	0	1	3649	409.3	10.14	15				1.21201e+06		249904	150624	179664		402478	401060				139702		90247.5											PVX_081395	serine/threonine protein kinase, putative	PVP01_0207300	eukaryotic translation initiation factor 2-alpha kinase 2, putative
IsMasterProtein	A0A0J9TFA3	Uncharacterized protein OS=Plasmodium vivax Mauritania I OX=1035515 GN=PVMG_00883 PE=4 SV=1	0.622	2	1	1	6	0	1	817	92.4	8.5	25													143761	33375.3	50993.6					433656								PVX_094925	male gamete fusion factor HAP2, putative	PVP01_0814300	male gamete fusion factor HAP2, putative
IsMasterProtein	A0A0J9T5J9	Uncharacterized protein (Fragment) OS=Plasmodium vivax Mauritania I OX=1035515 GN=PVMG_01633 PE=4 SV=1	0.607	1	1	1	1	0	1	1566	179.1	7.42	23						143559				137425	215302			72148.8	71011						36880.1							PVX_123800	phospholipid-transporting ATPase, putative	PVP01_1441600	phospholipid-transporting ATPase, putative
IsMasterProtein	A0A0J9T334	Uncharacterized protein OS=Plasmodium vivax Mauritania I OX=1035515 GN=PVMG_06165 PE=4 SV=1	0.667	3	1	1	1	1	1	301	35.6	6.67	20				88680.2							501470	439891									30057.9							PVX_173270	unspecified product	PVP01_0006080	PIR protein
IsMasterProtein	A0A0J9TA04*	Uncharacterized protein OS=Plasmodium vivax Mauritania I OX=1035515 GN=PVMG_03670 PE=4 SV=1	0.764	6	1	1	1	1	1	241	28.6	6.6	19								85235.5																				PVX_005575	unspecified product	PVP01_0005760	PIR protein
IsMasterProtein	A0A0J9T944	Uncharacterized protein OS=Plasmodium vivax Mauritania I OX=1035515 GN=PVMG_00031 PE=4 SV=1	0.794	3	1	1	1	0	1	298	32.7	8.29	18								4201819																				PVX_083560	Plasmodium exported protein, unknown function	PVP01_1201600	Plasmodium exported protein, unknown function
IsMasterProtein	A0A0J9TDV8	Uncharacterized protein OS=Plasmodium vivax Mauritania I OX=1035515 GN=PVMG_00780 PE=4 SV=1	0.982	0	1	1	1	0	1	2718	305.9	9.04	16					298732	319594	124349							116881		101297				48207.6	73003.9	153714	238768	127597				PVX_094405	hypothetical protein, conserved	PVP01_0803900	WD repeat-containing protein, putative
IsMasterProtein	A0A0J9VGV7	Uncharacterized protein OS=Plasmodium vivax Brazil I OX=1033975 GN=PVBG_03343 PE=4 SV=1	0.624	1	1	2	2	0	2	2579	297.2	7.18	25					38211.3		49689.9		45990	207268	201720								49288	46938.8	194117	132399	138795	253742				PVX_115430	hypothetical protein, conserved	PVP01_1102600	conserved Plasmodium protein, unknown function
IsMasterProtein	A0A0J9VET9	Uncharacterized protein OS=Plasmodium vivax Brazil I OX=1033975 GN=PVBG_01472 PE=4 SV=1	0.353	1	1	1	3	0	1	792	87.4	8.43	52				38150.5						144100		180206																PVX_117115	hypothetical protein, conserved	PVP01_1239800	magnesium transporter, putative
IsMasterProtein	A0A0J9VFW5	Myosin PfM-C OS=Plasmodium vivax Brazil I OX=1033975 GN=PVBG_02199 PE=3 SV=1	0.497	0	1	1	1	0	1	1981	221.6	8.6	32								136304		103467		77581.7				53059.8						46759.9	128488	105023				PVX_082400	myosin C, putative	PVP01_1225400	myosin F, putative
IsMasterProtein	A0A0J9T0Q1	Uncharacterized protein OS=Plasmodium vivax Brazil I OX=1033975 GN=PVBG_05555 PE=4 SV=1	1.101	4	1	1	1	0	1	245	29.6	7.87	14						176046		138188						52064.5		44671.6	56883.9	63632.6				78135.5	191612	200188				PVX_009090	unspecified product	PVP01_0003250	PIR protein
IsMasterProtein	A0A0J9T1R1	Uncharacterized protein OS=Plasmodium vivax Brazil I OX=1033975 GN=PVBG_06137 PE=4 SV=1	0.953	2	1	1	1	1	1	452	52.8	6.74	16												266215			63184.9													PVX_106210	variable surface protein Vir6, putative	PVP01_0005330	PIR protein
IsMasterProtein	A0A0J9VHG9	Uncharacterized protein OS=Plasmodium vivax Brazil I OX=1033975 GN=PVBG_05527 PE=4 SV=1	0.515	2	1	1	2	0	1	436	51.4	6.48	30				240924	127179	268996	91135.9		33424.1	606046	1.31942e+06	457692																PVX_097565	Plasmodium exported protein, unknown function	PVP01_1034200	Plasmodium exported protein, unknown function
IsMasterProtein	A0A0J9SWQ9	Proliferating-cell nucleolar antigen p120 OS=Plasmodium vivax Brazil I OX=1033975 GN=PVBG_04983 PE=3 SV=1	0.157	2	1	1	12	0	1	615	68.4	8.79	130								1077975																				PVX_092085	proliferating-cell nucleolar antigen p120, putative	PVP01_0930100	rRNA (cytosine-C(5))-methyltransferase, putative
IsMasterProtein	A0A0J9SXX7	U3 small nucleolar ribonucleoprotein MPP10 OS=Plasmodium vivax Brazil I OX=1033975 GN=PVBG_03757 PE=4 SV=1	0.694	1	1	1	1	0	1	715	82	4.63	20								549317			397002																	PVX_111365	U3 small nucleolar ribonucleoprotein protein MPP10, putative	PVP01_0612200	U3 small nucleolar ribonucleoprotein protein MPP10, putative
IsMasterProtein	A0A0J9T2E6	Uncharacterized protein OS=Plasmodium vivax Brazil I OX=1033975 GN=PVBG_03629 PE=4 SV=1	0.589	1	1	1	1	0	1	839	97.5	6.62	26											82646.1	111535		45108.8	59352													PVX_081655	vacuolar protein sorting-associated protein 53, putative	PVP01_0212700	vacuolar protein sorting-associated protein 53, putative
IsMasterProtein	A0A0J9TPS6	Uncharacterized protein OS=Plasmodium vivax North Korean OX=1035514 GN=PVNG_03652 PE=4 SV=1	0.579	0	1	1	3	0	1	2435	275.3	9.07	27					53590.4		76680.5				444299				14571.8							105537	272949	174226				PVX_118355	hypothetical protein	PVP01_1264300	conserved Plasmodium protein, unknown function
IsMasterProtein	A0A0J9U2N6	Uncharacterized protein OS=Plasmodium vivax North Korean OX=1035514 GN=PVNG_03779 PE=4 SV=1	1.108	1	1	1	1	0	1	1379	149	5.12	14									117419					80008.9		150115	41617.7	151878	56714.7	91261.5	228785							PVX_088165	hypothetical protein, conserved	PVP01_0112800	conserved Plasmodium protein, unknown function
IsMasterProtein	A0A0J9TKW0	Uncharacterized protein OS=Plasmodium vivax North Korean OX=1035514 GN=PVNG_02484 PE=4 SV=1	0.656	5	1	1	1	1	1	242	26.8	9.72	21								169604				347261																PVX_119485	microtubule associated protein EB1, putative	PVP01_0832900	microtubule-associated protein RP/EB family, putative
IsMasterProtein	A0A0J9U2A9**	UncharacteriD28:AI28zed protein OS=Plasmodium vivax North Korean OX=1035514 GN=PVNG_05915 PE=4 SV=1	0.734	5	1	1	1	1	1	194	23.1	6.52	19				963575	2.7583e+06	4488905	1295521		1.15788e+06	3.56208e+06	3892794	3.17977e+06										394666	229037	451606				PVX_185285	unspecified product	PVP01_0009310	PIR protein
IsMasterProtein	A0A0J9TYS4	Uncharacterized protein (Fragment) OS=Plasmodium vivax North Korean OX=1035514 GN=PVNG_06402 PE=4 SV=1	1.028	1	1	1	1	1	1	611	70.2	9.01	15						88192.5			90680.7		230270	306328																PVX_242295	unspecified product	PVP01_0005710	STP1 protein
IsMasterProtein	A0A0J9TQ25	Uncharacterized protein OS=Plasmodium vivax North Korean OX=1035514 GN=PVNG_01311 PE=4 SV=1	0.402	2	1	1	5	1	1	334	38.9	4.77	45				1.63037e+06	596209	2.13953e+06	1.58971e+06		1.63788e+06	4.87225e+06	3163026	3.18888e+06	433601	495968	952947	274102	63132.1		332426	154394	128126	353238	861514	1.56617e+06				PVX_084310	hypothetical protein, conserved	PVP01_1304700	tetratricopeptide repeat protein, putative
IsMasterProtein	A0A0J9TW37**	WD domain, G-beta repeat domain-containing protein OS=Plasmodium vivax North Korean OX=1035514 GN=PVNG_05219 PE=4 SV=1	0.695	2	1	1	1	0	1	555	61.7	8.15	20				41247.6	152938	101876	94114.9			92951.3	128546	196227	35452.6		85471.7						26209.3	150097	208466	237804				PVX_091690	WD domain, G-beta repeat domain containing protein	PVP01_0922000	WD repeat-containing protein, putative protein coding
IsMasterProtein	A0A0J9TSR2	Uncharacterized protein OS=Plasmodium vivax North Korean OX=1035514 GN=PVNG_03462 PE=4 SV=1	0.253	1	1	1	4	0	1	1560	180	8.5	74																	434080				509567							PVX_082938	hypothetical protein, conserved	PVP01_1214300 conserved Plasmodium protein, unknown function protein coding
IsMasterProtein	A0A0J9SJI9	Uncharacterized protein OS=Plasmodium vivax India VII OX=1077284 GN=PVIIG_03581 PE=4 SV=1	0.959	0	1	1	1	0	1	1413	159	9.41	16					47025.1	77875.1	48882.4				222712					71590	91621			60337.9	110474	37766.5	107804	104979				PVX_081575	hypothetical protein, conserved	PVP01_0211100	ATP-dependent RNA helicase, putative
IsMasterProtein	A0A0J9SI04	Uncharacterized protein OS=Plasmodium vivax India VII OX=1077284 GN=PVIIG_02426 PE=4 SV=1	0.128	0	1	1	18	0	1	1496	165.1	8.88	168								2549301																38808.8				PVX_000855	hypothetical protein, conserved	PVP01_0307100	conserved Plasmodium protein, unknown function
IsMasterProtein	A0A0J9SIZ5	Uncharacterized protein OS=Plasmodium vivax India VII OX=1077284 GN=PVIIG_02379 PE=4 SV=1	0.491	0	1	2	2	0	2	3694	429	9.36	34					289768													158906	115448					83783.7				PVX_001080	hypothetical protein, conserved	PVP01_0302600	conserved Plasmodium protein, unknown function
IsMasterProtein	A0A0J9SHJ5	Uncharacterized protein OS=Plasmodium vivax India VII OX=1077284 GN=PVIIG_06211 PE=4 SV=1	1.118	7	1	1	1	1	1	94	11.4	9.32	13					85867.8	148524	73502.9		52647.5	108996	163138	135054		37393.5	59467.7	113613	73792.5	81059.3	41600.1	63677.7	89904.2	41987.4	117504	52761.3				PVX_093715	variable surface protein Vir5-like ( not perfect orthologue)	PVP01_1347700	PIR protein
IsMasterProtein	A0A0J9SJY8	Uncharacterized protein OS=Plasmodium vivax India VII OX=1077284 GN=PVIIG_05573 PE=4 SV=1	0.635	6	1	1	1	1	1	247	29.8	8.16	22						733786			268610		496636					512608	382483	242168	287929									PVX_185285	unspecified product	PVP01_0121400	PIR protein
IsMasterProtein	A0A0J9VA73	Uncharacterized protein OS=Plasmodium vivax India VII OX=1077284 GN=PVIIG_05263 PE=4 SV=1	0.696	3	1	1	1	1	1	363	43.4	7.59	19						183218				89002.8	143699	215467									102741							PVX_048690	unspecified product	PVP01_0006580	PIR protein
IsMasterProtein	A0A0J9SKA2	Uncharacterized protein OS=Plasmodium vivax India VII OX=1077284 GN=PVIIG_06129 PE=4 SV=1	0.697	3	1	1	1	1	1	299	35.7	9.72	20														321063								101806						PVX_019665	unspecified product	PVP01_0005620	Plasmodium exported protein, unknown function
IsMasterProtein	A0A0J9SC67	Uncharacterized protein OS=Plasmodium vivax India VII OX=1077284 GN=PVIIG_05771 PE=4 SV=1	0.587	0	1	1	2	0	1	2095	234.9	7.15	26									59572.7		290846											138538	80945.6	632701				PVX_113915	hypothetical protein, conserved	PVP01_1133500	zinc finger protein, putative
IsMasterProtein	A0A1G4GZC3	Uncharacterized protein OS=Plasmodium vivax OX=5855 GN=PVT01_110008100 PE=4 SV=1	0.791	3	1	1	1	1	1	232	26.7	7.31	18				163204				537295						291375														PVX_115375	hypothetical protein, conserved	PVP01_1103700	conserved Plasmodium protein, unknown function
IsMasterProtein	A0A1G4H1K2	Uncharacterized protein OS=Plasmodium vivax OX=5855 GN=PVT01_120039000 PE=4 SV=1	0.594	0	1	1	1	0	1	1948	221	8.5	23				893128	3.72935e+06	3009763				2.74504e+06	3.3703e+06	4.07262e+06	1.93985e+06	926629	4416488		121477	114896	125823	214824	979247	239630	567234	95905.4				PVX_116885	hypothetical protein, conserved	PVP01_1234900	conserved Plasmodium protein, unknown function
IsMasterProtein	A0A1G4H4I3	Uncharacterized protein OS=Plasmodium vivax OX=5855 GN=PVT01_140020000 PE=4 SV=1	0.858	1	1	1	1	0	1	1164	132	8.82	17				47457.2																								PVX_122520	hypothetical protein, conserved	PVP01_1414900	conserved protein, unknown function
IsMasterProtein	A0A1G4GRN5	VIR protein OS=Plasmodium vivax OX=5855 GN=PVT01_020023100 PE=4 SV=1	0.42	1	1	1	3	0	1	633	70	6.6	42					1.42607e+06	615468				83783.8					50426.5							485575	619802	605460				PVX_015640	unspecified product	PVP01_0009330	PIR protein
IsMasterProtein	A0A1G4GRI6	Ubiquitin carboxyl-terminal hydrolase, putative OS=Plasmodium vivax OX=5855 GN=PVT01_020016300 PE=3 SV=1	0.157	0	1	1	8	0	1	2979	337.9	8.12	134				43212.4		279082	74635.7			313207	201339	338395		48949.9	58006	141847	197218	191807	57742.3	130563	210066		123306					PVX_081630	ubiquitin carboxyl-terminal hydrolase family 2, putative	PVP01_0212200	ubiquitin carboxyl-terminal hydrolase, putative
IsMasterProtein	A0A1G4EDE0	Vir protein, putative OS=Plasmodium vivax OX=5855 GN=PVC01_000080500 PE=4 SV=1	0.787	4	1	1	1	1	1	376	43.9	6.13	18					83279.1		51695		191684	217093					203229		39036.2	44395.1	77096.5			63388.1	210078					PVX_001610	variable surface protein Vir25-related	PVP01_0005860	PIR protein
IsMasterProtein	A0A1G4HHR9	Protein serine/threonine kinase-1, putative OS=Plasmodium vivax OX=5855 GN=PVC01_120065500 PE=4 SV=1	0.553	1	1	1	2	0	1	877	103.4	9.89	29				101182	170546	264512	105119		141613	341442	613279	797504	70016.6	191514	195474	244037	137776	118400	43161.8		166519							PVX_118220	serine/threonine kinase-1, putative	PVP01_1261600	protein serine/threonine kinase-1, putative
IsMasterProtein	A0A1G4HH20	Rab GTPase activator, putative OS=Plasmodium vivax OX=5855 GN=PVC01_120042500 PE=4 SV=1	0.67	0	1	1	1	0	1	1829	206	8.73	20				2.19095e+06	1.17595e+06	3.09873e+06				697084	1.41777e+06	1.73646e+06	1.10314e+06	804898	1.68918e+06													PVX_117065	TLD domain-containing protein	PVP01_1238900	rab GTPase activator, putative
IsMasterProtein	A0A1G4HBM0	Transcriptional coactivator ADA2, putative OS=Plasmodium vivax OX=5855 GN=PVC01_080019500 PE=4 SV=1	0.404	0	1	1	3	0	1	2722	302.1	8.48	44				2.52806e+06	7.94223e+06	11157951	2.32237e+06	2.23742e+06	3.74386e+06	7.19305e+06	8364059	11168100	1.50427e+06	2.96778e+06	5.64454e+06	2.0901e+06	442387	935982	239877	490319	1.01548e+06	482929	744166	344987				PVX_094945	transcriptional coactivator ADA2, putative	PVP01_0814700	transcriptional coactivator ADA2, putative
IsMasterProtein	F1AR21	Merozoite surface protein 1 (Fragment) OS=Plasmodium vivax OX=5855 GN=msp1 PE=4 SV=1	0.659	3	1	1	1	1	1	388	43.5	5.39	20				1.26985e+06	589980	1.68281e+06	1.464e+06	64993.6		6238364			287376						98425	139051		76977.6	230976	159665				PVX_099980	merozoite surface protein 1	PVP01_0728900	merozoite surface protein 1
IsMasterProtein	X2CMJ5	Merozoite surface protein 3 gamma (Fragment) OS=Plasmodium vivax OX=5855 GN=MSP3A PE=4 SV=1	0.799	1	1	1	1	0	1	825	89.2	4.96	18				272906																								PVX_097670	merozoite surface protein 3	PVP01_1031700	merozoite surface protein 3
IsMasterProtein	Q5DSD7	Reticulocyte binding protein 2 OS=Plasmodium vivax OX=5855 PE=4 SV=1	0.417	1	1	2	3	0	1	2831	327.1	5.71	43							351228	161445	1.37699e+06		3.71349e+06						65219.7											PVX_090325	reticulocyte binding protein 2c	PVP01_0534300	reticulocyte binding protein 2c
