# Supplementary material for: Mass Spectrometry Identification of Biomarkers in Extracellular Vesicles From Plasmodium vivax Liver Hypnozoite Infections
Source: Mol Cell Proteomics. 2022 Aug 24;21(10):100406. doi: 10.1016/j.mcpro.2022.100406 (PMC9520272; doi:10.1016/j.mcpro.2022.100406)
Supplement: Supplementary Table 2 [file mmc3.xlsx]

## Sheet: Table 2
Table 2. Commom H.sapiens proteins identified in plasma-derived EVs from P. vivax infected FRG huHEP mice and EVs from in vitro cultured hepatocytes and the proteome of plasma-derived EVs from our previous publication Gualdrón-López et al Front. Microb. 2018.
Culture supernantant of primary Rat hepatocytes	Culture supernantant HepAD38 HBV	Culture supernantant Huh-7 HBV	Plasma P. vivax infected FRG huHEP mice
Evidence: Proteomics	Evidence: proteomics	Evidence: proteomics	Evidence: proteomics
Publication: Conde vancells J, et al., J Proteome Res. 2008 Dec; 7(12): 5157–5166.	Publication: Jia X et al., Molecular and cellular proteomics. 2017.	Publication: Zhao, X et al., Journal of proteome. Res. 2014, 13 5391-5402	Publication: Gualdrón-López M et al., Front
Purification technique: ultracentrifugation + Sucrose density gradient	Purification technique: Ultracentrifugation	Purification tehcnique: Ultracentrifugation	Purification tehcnique: Size exclusion chromatography
proteomic technique: Label-free proteomics	proteomic technique: Label-free proteomics	proteomic technique: SILAC labeling and LC-MS/MS	proteomic technique: Label-free proteomics
In house Mascot	Proteome Discoverer	Macsquant	Proteome Discoverer
271 proteins	1410 proteins	191 proteins	201 proteins
F2	PON3	ANXA2	ITIH1
CCT3	APOE	APOA1	ITIH2
PRDX1	FN1	APOB	APOE
RAP1B	TUBB4B	APOC3	KLKB1
HSPA8	FGB	APOE	ITIH4
CALM2	PON1	CALML5	KNG1
DPP4	F2	CCT3	PROS1
ANXA2	CCT3	CCT8	AFM
APOA5	PRDX1	CSTA	GC
CLU	RAP1B	DCD	HRG
ALB	HSPA8	DPP4	ANXA2
YWHAE	CALM2	DSG1	CLU
ACO1	DPP4	DSP	CPN2
ACTN1	ANXA2	FN1	F13B
	APOA5	HBB	HRNR
	CLU	HIST1H4A	SERPINA3
	ALB	HSPA8	APOC2
	YWHAE	PRDX1	DSG1
	ACO1	RAB10	HPX
	ACTN1	RAP1B	SERPINC1
		TUBB4B	SERPING1
		UBA52	C6
		YWHAE	C1S
			C4BPB
			F2
			PGLYRP2
			VTN
			CALML5
			F12
			PRG4
			A1BG
			AGT
			BCHE
			C1R
			ITIH3
			SERPINA6
			APOC3
			ATRN
			FLG2
			GPLD1
			HBB
			MASP1
			PON1
			SERPINF2
			FLG
			AHSG
			APOM
			HPR
			LPA
			ORM2
			APOL1
			ORM1
			SERPIND1
			AHNAK
			C4B
			PSMB3
			RAP1B
			SAA4
			YWHAE
			APOC1
			CSTA
			DCD
			DSC1
			TPM4
			APOC4
			HBA1
			PRDX1
			RAB1A
			TUBA4A
			APOA5
			LAMC1
