# Supplementary material for: Mass Spectrometry Identification of Biomarkers in Extracellular Vesicles From Plasmodium vivax Liver Hypnozoite Infections
Source: Mol Cell Proteomics. 2022 Aug 24;21(10):100406. doi: 10.1016/j.mcpro.2022.100406 (PMC9520272; doi:10.1016/j.mcpro.2022.100406)
Supplement: Supplementary Table 3 [file mmc4.xlsx]

## Sheet: Table 3
Table 3. Protein ratio of P. vivax proteins identified in plasma-derived EVs from P. vivax infected FRG huHep mice from all experimental groups. Proteins identified in uninfected mice has been removed. Total proteins identified: 50.
	Accession	Description	Protein name	Species	Gene name	Exp. q-value: Mascot	Coverage [%]	# Protein Groups	# Peptides	# PSMs	# Protein Unique Peptides	# Unique Peptides	# AAs	MW [kDa]	calc. pI	Score Mascot: Mascot	Abundance Ratio: (IV-infection-control-D8) / (Uninfected)	Abundance Ratio: (IV-infection-treated-D8) / (Uninfected)	Abundance Ratio: (MB-infection-control-D8) / (Uninfected)	Abundance Ratio: (MB-infection-treated-D8) / (Uninfected)	Abundance Ratio: (IV-infection-control-D1) / (Uninfected)	Abundance Ratio: (IV-infection-treated-D1) / (Uninfected)	Abundance Ratio: (tafenoquine-treated) / (Uninfected)	Abundance Ratio: (IV-infection-treated-D8) / (IV-infection-control-D8)	Abundance Ratio: (IV-infection-control-D1) / (IV-infection-control-D8)	Abundance Ratio: (MB-infection-treated-D8) / (MB-infection-control-D8)	Abundance Ratio: (IV-infection-treated-D1) / (IV-infection-control-D1)	Abundance Ratio: (IV-infection-treated-D8) / (tafenoquine-treated)	Abundance Ratio: (MB-infection-treated-D8) / (tafenoquine-treated)	Abundance Ratio: (IV-infection-treated-D1) / (tafenoquine-treated)	Abundance Ratio: (IV-infection-treated-D1) / (IV-infection-treated-D8)	Abundance Ratio: (IV-infection-control-D8) / (tafenoquine-treated)	Abundance Ratio: (MB-infection-control-D8) / (tafenoquine-treated)	Abundance Ratio: (IV-infection-control-D1) / (tafenoquine-treated)	Abundance Ratio Adj. P-Value: (IV-infection-control-D8) / (Uninfected)	Abundance Ratio Adj. P-Value: (IV-infection-treated-D8) / (Uninfected)	Abundance Ratio Adj. P-Value: (MB-infection-control-D8) / (Uninfected)	Abundance Ratio Adj. P-Value: (MB-infection-treated-D8) / (Uninfected)	Abundance Ratio Adj. P-Value: (IV-infection-control-D1) / (Uninfected)	Abundance Ratio Adj. P-Value: (IV-infection-treated-D1) / (Uninfected)	Abundance Ratio Adj. P-Value: (tafenoquine-treated) / (Uninfected)	Abundance Ratio Adj. P-Value: (IV-infection-treated-D8) / (IV-infection-control-D8)	Abundance Ratio Adj. P-Value: (IV-infection-control-D1) / (IV-infection-control-D8)	Abundance Ratio Adj. P-Value: (MB-infection-treated-D8) / (MB-infection-control-D8)	Abundance Ratio Adj. P-Value: (IV-infection-treated-D1) / (IV-infection-control-D1)	Abundance Ratio Adj. P-Value: (IV-infection-treated-D8) / (tafenoquine-treated)	Abundance Ratio Adj. P-Value: (MB-infection-treated-D8) / (tafenoquine-treated)	Abundance Ratio Adj. P-Value: (IV-infection-treated-D1) / (tafenoquine-treated)	Abundance Ratio Adj. P-Value: (IV-infection-treated-D1) / (IV-infection-treated-D8)
IsMasterProtein	Q5DSD7	Reticulocyte binding protein 2 OS=Plasmodium vivax =5855 PE=4 SV=1	Reticulocyte binding protein 2	Plasmodium vivax	4	0.417	1	1	2	3	0	1	2831	327.1	5.71	43		100	100		100			100	100	0.01	0.01	100			0.01		100	100	NA	3.1558e-17	NA	NA	NA	NA	NA	2.7929e-17	NA	NA	NA	2.29378e-17	NA	NA	3.01826e-17
IsMasterProtein	F1AR21	Merozoite surface protein 1 (Fragment) OS=Plasmodium vivax =5855 GN=msp1 PE=4 SV=1	Merozoite surface protein 1 (Fragment)	Plasmodium vivax	msp1	0.659	3	1	1	1	1	1	388	43.5	5.39	20	100	100	100	100		100	100	0.11	0.01	0.046	100	0.281	0.01	0.602	0.379	10.54	0.01	0.01	2.53832e-17	NA	NA	NA	NA	NA	2.27888e-17	0.0195415	2.48106e-17	NA	NA	0.15417	NA	0.911314	0.737219
IsMasterProtein	A0A1G4EDE0	Vir protein, putative OS=Plasmodium vivax =5855 GN=PVC01_000080500 PE=4 SV=1	Vir protein, putative	Plasmodium vivax	PVC01_000080500	0.787	4	1	1	1	1	1	376	43.9	6.13	18	100	100	100	100	100	100	100	100	6.846	1	0.01	0.816	0.01	0.11	0.122	0.063	0.185	0.186	NA	NA	NA	NA	NA	NA	NA	NA	NA	NA	NA	0.735587	NA	NA	NA
IsMasterProtein	A0A1G4HBM0	Transcriptional coactivator ADA2, putative OS=Plasmodium vivax =5855 GN=PVC01_080019500 PE=4 SV=1	Transcriptional coactivator ADA2, putative	Plasmodium vivax	PVC01_080019500	0.404	0	1	1	3	0	1	2722	302.1	8.48	44	100	100	100	100	100	100	100	0.336	0.084	0.355	1.085	4.809	3.988	0.659	0.219	10.673	14.895	2.713	2.53832e-17	3.1558e-17	2.06241e-17	2.57341e-17	3.18557e-17	3.02838e-17	2.27888e-17	0.550801	0.064408	0.881479	0.686685	0.550989	0.293302	0.966886	0.41148
IsMasterProtein	A0A1G4HH20	Rab GTPase activator, putative OS=Plasmodium vivax =5855 GN=PVC01_120042500 PE=4 SV=1	Rab GTPase activator, putative	Plasmodium vivax	PVC01_120042500	0.67	0	1	1	1	0	1	1829	206	8.73	20	100		100	100				0.01	0.01	0.973			100			100	100		2.53832e-17	NA	2.06241e-17	2.57341e-17	NA	NA	NA	2.7929e-17	2.48106e-17	0.336724	NA	NA	2.42174e-17	NA	NA
IsMasterProtein	A0A1G4HHR9	Protein serine/threonine kinase-1, putative OS=Plasmodium vivax =5855 GN=PVC01_120065500 PE=4 SV=1	Protein serine/threonine kinase-1, putative	Plasmodium vivax	PVC01_120065500	0.553	1	1	1	2	0	1	877	103.4	9.89	29	100	100	100	100	100	100		0.535	0.808	0.245	0.177	100	100	100	0.695	100	100	100	2.53832e-17	NA	2.06241e-17	2.57341e-17	3.18557e-17	NA	NA	0.906247	0.748922	0.997219	0.0230165	NA	2.42174e-17	NA	0.99936
IsMasterProtein	A0A1G4EHF5	VIR protein OS=Plasmodium vivax =5855 GN=PVP01_0002740 PE=4 SV=1	VIR protein	Plasmodium vivax	PVP01_0002740	0.641	2	1	1	1	1	1	376	43.2	6.99	22	100	100	100				100	0.01	0.01	0.01		0.01	0.01	0.01	0.01	0.552	2.395	0.01	2.53832e-17	NA	2.06241e-17	NA	NA	NA	2.27888e-17	NA	2.48106e-17	2.52054e-17	NA	NA	2.42174e-17	2.4106e-17	NA
IsMasterProtein	A0A1G4E7D2	VIR protein OS=Plasmodium vivax =5855 GN=PVP01_0003220 PE=4 SV=1	VIR protein	Plasmodium vivax	PVP01_0003220	0.545	2	1	1	1	1	1	361	42.6	5.52	29		100	100	100	100	100	100	100	100	0.083	0.068	1	6.338	1	0.797	0.01	100	100	NA	NA	2.06241e-17	NA	NA	NA	NA	NA	NA	0.47469	NA	NA	NA	NA	NA
IsMasterProtein	A0A1K9Y5T5	VIR protein OS=Plasmodium vivax =5855 GN=PVP01_0500300 PE=4 SV=1	VIR protein	Plasmodium vivax	PVP01_0500300	1.101	1	1	1	3	0	1	518	59.6	5.5	14	100	100	100	100	100		100	0.01	0.01	0.104	0.01	0.131	1.548	0.01	0.01	1.974	14.925	0.117	2.53832e-17	NA	2.06241e-17	2.57341e-17	NA	NA	NA	NA	NA	0.602919	NA	NA	0.894409	NA	NA
IsMasterProtein	A0A1K9Y8H6	DNA repair helicase RAD25, putative OS=Plasmodium vivax =5855 GN=PVP01_0622000 PE=4 SV=1	DNA repair helicase RAD25, putative	Plasmodium vivax	PVP01_0622000	1.011	1	1	1	1	0	1	905	103.3	9.22	15		100					100	100				0.01	0.01	0.01	0.01	0.01	0.01	0.01	NA	NA	NA	NA	NA	NA	2.27888e-17	NA	NA	NA	NA	NA	2.42174e-17	2.4106e-17	NA
IsMasterProtein	A0A1K9YG78	Early transcribed membrane protein OS=Plasmodium vivax =5855 GN=PVP01_1271000 PE=4 SV=1	Early transcribed membrane protein	Plasmodium vivax	PVP01_1271000	1.029	6	1	1	2	1	1	175	20	9.2	15	100	100	100	100	100	100		0.105	0.389	0.243	0.614	100	100	100	3.342	100	100	100	2.53832e-17	NA	2.06241e-17	2.57341e-17	3.18557e-17	3.02838e-17	NA	0.0199186	0.884101	0.99503	0.902729	NA	2.42174e-17	2.4106e-17	0.207124
IsMasterProtein	A0A1G4H4G2	Choline-phosphate cytidylyltransferase, putative OS=Plasmodium vivax =5855 GN=PVP01_1417500 PE=4 SV=1	Choline-phphate cytidylyltransferase, putative	Plasmodium vivax	PVP01_1417500	0.612	1	1	1	1	0	1	888	101.1	7.71	26		100		100	100			100	100	100	0.01	100	100		0.01			100	NA	NA	NA	NA	3.18557e-17	NA	NA	NA	2.48106e-17	NA	4.09048e-17	NA	NA	NA	NA
IsMasterProtein	A0A1G4GRI6	Ubiquitin carbyl-terminal hydrolase, putative OS=Plasmodium vivax =5855 GN=PVT01_020016300 PE=3 SV=1	Ubiquitin carbyl-terminal hydrolase, putative	Plasmodium vivax	PVT01_020016300	0.157	0	1	1	8	0	1	2979	337.9	8.12	134	100	100	100	100	100	100	100	0.131	3.283	0.171	0.662	1	6.301	100	100	100	100	100	NA	NA	2.06241e-17	NA	3.18557e-17	3.02838e-17	NA	NA	0.0714785	0.866069	0.985631	NA	NA	NA	NA
IsMasterProtein	A0A1G4GRN5	VIR protein OS=Plasmodium vivax =5855 GN=PVT01_020023100 PE=4 SV=1	VIR protein	Plasmodium vivax	PVT01_020023100	0.42	1	1	1	3	0	1	633	70	6.6	42	100		100	100			100	0.01	0.01	1		0.01	0.01	0.01		1.017	0.01	0.01	NA	NA	NA	NA	NA	NA	2.27888e-17	NA	NA	NA	NA	2.29378e-17	NA	2.4106e-17	NA
IsMasterProtein	A0A1G4GZC3	Uncharacterized protein OS=Plasmodium vivax =5855 GN=PVT01_110008100 PE=4 SV=1	Uncharacterized protein	Plasmodium vivax	PVT01_110008100	0.791	3	1	1	1	1	1	232	26.7	7.31	18	100	100		100				1	0.01	100		100	100		0.01	100			NA	NA	NA	NA	NA	NA	NA	NA	NA	NA	NA	NA	NA	NA	NA
IsMasterProtein	A0A1G4H1K2	Uncharacterized protein OS=Plasmodium vivax =5855 GN=PVT01_120039000 PE=4 SV=1	Uncharacterized protein	Plasmodium vivax	PVT01_120039000	0.594	0	1	1	1	0	1	1948	221	8.5	23	100		100	100	100	100	100	0.01	0.033	0.707	8.523	0.01	8.095	0.525	100	6.575	11.455	0.214	2.53832e-17	NA	2.06241e-17	2.57341e-17	NA	3.02838e-17	2.27888e-17	2.7929e-17	0.00224281	0.512688	1.46014e-06	2.29378e-17	0.0499434	0.872311	3.01826e-17
IsMasterProtein	A5KAN8	Lysine decarbylase, putative OS=Plasmodium vivax (strain Salvador I) =126793 GN=PVX_000955 PE=4 SV=1	Lysine decarbylase, putative	Plasmodium vivax (strain Salvador I)	PVX_000955	0.623	1	1	1	1	0	1	2060	229.1	8.15	25	100	100	100	100	100	100	100	100	7.062	2.208	1.565	1.414	1.836	1.313	1.997	0.01	1.035	0.839	NA	NA	NA	2.57341e-17	NA	3.02838e-17	2.27888e-17	NA	NA	0.0764114	0.357223	0.944648	0.831655	0.728739	0.427391
IsMasterProtein	A5K9S8	Uncharacterized protein OS=Plasmodium vivax (strain Salvador I) =126793 GN=PVX_081340 PE=3 SV=1	Uncharacterized protein	Plasmodium vivax (strain Salvador I)	PVX_081340	0.612	2	1	1	3	0	1	361	41.9	7.91	25			100		100				100	0.01	0.01						100	100	NA	NA	2.06241e-17	NA	NA	NA	NA	NA	NA	2.52054e-17	NA	NA	NA	NA	NA
IsMasterProtein	A5K7S0	Uncharacterized protein OS=Plasmodium vivax (strain Salvador I) =126793 GN=PVX_095450 PE=4 SV=1	Uncharacterized protein	Plasmodium vivax (strain Salvador I)	PVX_095450	0.437	1	1	1	1	0	1	1112	126.5	9.52	39	100	100	100	100		100		0.205	0.01	1.019	100	100	100	100	3.171	100	100		2.53832e-17	NA	NA	2.57341e-17	NA	NA	NA	0.19918	2.48106e-17	0.325025	NA	NA	2.42174e-17	NA	0.21849
IsMasterProtein	A5KB33	DNA topoisomerase I OS=Plasmodium vivax (strain Salvador I) =126793 GN=PVX_098085 PE=3 SV=1	DNA topoisomerase I	Plasmodium vivax (strain Salvador I)	PVX_098085	0.994	1	1	1	1	0	1	931	107	9.31	16	100	100	100	100	100	100	100	0.553	0.119	0.487	1.076	6.275	9.636	0.752	0.228	11.501	19.77	3.197	2.53832e-17	NA	2.06241e-17	2.57341e-17	3.18557e-17	3.02838e-17	2.27888e-17	0.917886	0.160419	0.727528	0.686685	0.404631	0.029023	0.997837	0.433324
IsMasterProtein	A5K6Q8	Protein disulfide isomerase, putative OS=Plasmodium vivax (strain Salvador I) =126793 GN=PVX_099385 PE=4 SV=1	Protein disulfide isomerase, putative	Plasmodium vivax (strain Salvador I)	PVX_099385	0.818	7	1	1	1	0	1	511	59	6.4	18		100	100	100	100		100	100	100	0.434	0.01	1	1.095	0.01	0.01	0.01	2.525	1	NA	NA	NA	NA	NA	NA	NA	NA	NA	NA	NA	NA	NA	NA	NA
IsMasterProtein	A5K919	Tryptophanyl-tRNA synthetase, putative OS=Plasmodium vivax (strain Salvador I) =126793 GN=PVX_101475 PE=3 SV=1	Tryptophanyl-tRNA synthetase, putative	Plasmodium vivax (strain Salvador I)	PVX_101475	0.658	2	1	1	1	1	1	594	68.3	9.51	24			100				100			0.01		0.01	0.01	0.01		0.01	1.675	0.01	NA	NA	2.06241e-17	NA	NA	NA	NA	NA	NA	2.52054e-17	NA	NA	NA	NA	NA
IsMasterProtein	A5K3L9	RNA binding protein, putative OS=Plasmodium vivax (strain Salvador I) =126793 GN=PVX_117780 PE=4 SV=1	RNA binding protein, putative	Plasmodium vivax (strain Salvador I)	PVX_117780	0.964	1	1	1	1	0	1	602	68.5	7.25	16	100				100	100		0.01	18.907		0.408			100	100	100		100	NA	NA	NA	NA	NA	NA	NA	NA	NA	NA	0.669916	NA	NA	NA	NA
IsMasterProtein	A5KB47	N-ethylmaleimide sensitive fusion protein, putative OS=Plasmodium vivax (strain Salvador I) =126793 GN=PVX_119275 PE=4 SV=1	N-ethylmaleimide sensitive fusion protein, putative	Plasmodium vivax (strain Salvador I)	PVX_119275	0.698	1	1	1	1	1	1	785	87.9	7.05	19	100	100	100	100	100	100	100	9.258	10.082	0.01	0.122	1.54	0.01	0.01	0.133	0.01	4.359	2.352	NA	NA	2.06241e-17	NA	NA	NA	2.27888e-17	NA	NA	NA	NA	0.97311	NA	NA	NA
IsMasterProtein	A0A0J9VET9	Uncharacterized protein OS=Plasmodium vivax Brazil I =1033975 GN=PVBG_01472 PE=4 SV=1	Uncharacterized protein	Plasmodium vivax Brazil I	PVBG_01472	0.353	1	1	1	3	0	1	792	87.4	8.43	52	100		100					0.01	0.01	0.01						100	100		NA	NA	NA	NA	NA	NA	NA	NA	NA	NA	NA	NA	NA	NA	NA
IsMasterProtein	A0A0J9VFW5	Myosin PfM-C OS=Plasmodium vivax Brazil I =1033975 GN=PVBG_02199 PE=3 SV=1	Myin PfM-C	Plasmodium vivax Brazil I	PVBG_02199	0.497	0	1	1	1	0	1	1981	221.6	8.6	32		100	100		100		100	100	100	0.01	0.01	0.01	0.01	0.01	0.01	0.01	0.739	0.01	NA	NA	NA	NA	NA	NA	2.27888e-17	NA	NA	NA	NA	NA	2.42174e-17	2.4106e-17	NA
IsMasterProtein	A0A0J9VGV7	Uncharacterized protein OS=Plasmodium vivax Brazil I =1033975 GN=PVBG_03343 PE=4 SV=1	Uncharacterized protein	Plasmodium vivax Brazil I	PVBG_03343	0.624	1	1	2	2	0	2	2579	297.2	7.18	25	100	100	100			100	100	100	0.01	0.01	100	0.181	0.01	0.372	4.221	0.01	1.453	0.01	NA	NA	NA	NA	NA	3.02838e-17	2.27888e-17	NA	NA	NA	4.09048e-17	0.105476	2.42174e-17	0.683026	0.149616
IsMasterProtein	A0A0J9T2E6	Uncharacterized protein OS=Plasmodium vivax Brazil I =1033975 GN=PVBG_03629 PE=4 SV=1	Uncharacterized protein	Plasmodium vivax Brazil I	PVBG_03629	0.589	1	1	1	1	0	1	839	97.5	6.62	26			100	100						0.539			100				100		NA	NA	NA	NA	NA	NA	NA	NA	NA	0.66771	NA	NA	NA	NA	NA
IsMasterProtein	A0A0J9VHG9	Uncharacterized protein OS=Plasmodium vivax Brazil I =1033975 GN=PVBG_05527 PE=4 SV=1	Uncharacterized protein	Plasmodium vivax Brazil I	PVBG_05527	0.515	2	1	1	2	0	1	436	51.4	6.48	30	100	100	100					0.124	0.01	0.01		100			0.01	100	100		2.53832e-17	NA	2.06241e-17	NA	NA	NA	NA	0.0384437	2.48106e-17	2.52054e-17	NA	NA	NA	NA	NA
IsMasterProtein	A0A0J9T0Q1	Uncharacterized protein OS=Plasmodium vivax Brazil I =1033975 GN=PVBG_05555 PE=4 SV=1	Uncharacterized protein	Plasmodium vivax Brazil I	PVBG_05555	1.101	4	1	1	1	0	1	245	29.6	7.87	14	100	100		100	100		100	1	100	100	0.01	0.01	0.01	0.01	0.01	0.01	0.01	0.318	NA	NA	NA	NA	3.18557e-17	NA	2.27888e-17	NA	NA	NA	4.09048e-17	NA	NA	2.4106e-17	NA
IsMasterProtein	A0A0J9SIZ5	Uncharacterized protein OS=Plasmodium vivax India VII =1077284 GN=PVIIG_02379 PE=4 SV=1	Uncharacterized protein	Plasmodium vivax India VII	PVIIG_02379	0.491	0	1	2	2	0	2	3694	429	9.36	34	100				100	100	100	0.01	1		1	0.01	0.01	1	100	1	0.01	1.897	NA	NA	NA	NA	NA	NA	NA	NA	NA	NA	NA	NA	NA	NA	NA
IsMasterProtein	A0A0J9SJI9	Uncharacterized protein OS=Plasmodium vivax India VII =1077284 GN=PVIIG_03581 PE=4 SV=1	Uncharacterized protein	Plasmodium vivax India VII	PVIIG_03581	0.959	0	1	1	1	0	1	1413	159	9.41	16	100	100	100		100	100	100	0.01	1.948	0.01	0.659	0.01	0.01	0.56	100	0.436	0.01	0.85	NA	NA	NA	NA	NA	NA	2.27888e-17	NA	0.28453	NA	0.946155	NA	2.42174e-17	0.903196	NA
IsMasterProtein	A0A0J9VA73	Uncharacterized protein OS=Plasmodium vivax India VII =1077284 GN=PVIIG_05263 PE=4 SV=1	Uncharacterized protein	Plasmodium vivax India VII	PVIIG_05263	0.696	3	1	1	1	1	1	363	43.4	7.59	19	100		100			100		0.01	0.01	0.01	100			100	100	100	100		NA	NA	2.06241e-17	NA	NA	NA	NA	NA	NA	2.52054e-17	NA	NA	NA	NA	NA
IsMasterProtein	A0A0J9SJY8	Uncharacterized protein OS=Plasmodium vivax India VII =1077284 GN=PVIIG_05573 PE=4 SV=1	Uncharacterized protein	Plasmodium vivax India VII	PVIIG_05573	0.635	6	1	1	1	1	1	247	29.8	8.16	22	100	100	100		100	100		0.366	100	0.01	0.01	100		100	1	100	100	100	NA	NA	NA	NA	3.18557e-17	NA	NA	NA	NA	NA	NA	NA	NA	NA	NA
IsMasterProtein	A0A0J9SC67	Uncharacterized protein OS=Plasmodium vivax India VII =1077284 GN=PVIIG_05771 PE=4 SV=1	Uncharacterized protein	Plasmodium vivax India VII	PVIIG_05771	0.587	0	1	1	2	0	1	2095	234.9	7.15	26		100	100				100	100		0.01		0.01	0.01	0.01	0.01	0.01	0.01	0.01	NA	NA	NA	NA	NA	NA	2.27888e-17	NA	NA	NA	NA	NA	2.42174e-17	2.4106e-17	NA
IsMasterProtein	A0A0J9SHJ5	Uncharacterized protein OS=Plasmodium vivax India VII =1077284 GN=PVIIG_06211 PE=4 SV=1	Uncharacterized protein	Plasmodium vivax India VII	PVIIG_06211	1.118	7	1	1	1	1	1	94	11.4	9.32	13	100	100	100	100	100	100	100	0.354	0.859	0.229	0.863	0.998	0.318	0.991	1.708	0.731	2.56	1.536	NA	NA	2.06241e-17	NA	3.18557e-17	3.02838e-17	2.27888e-17	0.646691	0.730536	0.977286	0.916746	0.855885	0.295117	0.904578	0.570906
IsMasterProtein	A0A0J9TDV8	Uncharacterized protein OS=Plasmodium vivax Mauritania I =1035515 GN=PVMG_00780 PE=4 SV=1	Uncharacterized protein	Plasmodium vivax Mauritania I	PVMG_00780	0.982	0	1	1	1	0	1	2718	305.9	9.04	16	100	100		100	100	100	100	0.01	0.01	100	100	0.01	0.01	0.202	100	1.251	0.01	0.01	NA	NA	NA	NA	NA	NA	2.27888e-17	NA	NA	NA	NA	NA	NA	0.31936	NA
IsMasterProtein	A0A0J9TFA3	Uncharacterized protein OS=Plasmodium vivax Mauritania I =1035515 GN=PVMG_00883 PE=4 SV=1	Uncharacterized protein	Plasmodium vivax Mauritania I	PVMG_00883	0.622	2	1	1	6	0	1	817	92.4	8.5	25				100		100				100	100		100	100	100				NA	NA	NA	2.57341e-17	NA	NA	NA	NA	NA	2.52054e-17	NA	NA	2.42174e-17	NA	NA
IsMasterProtein	A0A0J9T514	Uncharacterized protein OS=Plasmodium vivax Mauritania I =1035515 GN=PVMG_01571 PE=4 SV=1	Uncharacterized protein	Plasmodium vivax Mauritania I	PVMG_01571	0.326	1	1	1	6	0	1	754	87.3	8.46	59		100	100	100	100	100	100	100	100	100	0.401	0.01	1.637	0.974	100	0.01	0.01	2.428	NA	NA	NA	2.57341e-17	3.18557e-17	3.02838e-17	2.27888e-17	NA	2.48106e-17	NA	0.632277	NA	0.900356	0.893747	NA
IsMasterProtein	A0A0J9T5J9	Uncharacterized protein (Fragment) OS=Plasmodium vivax Mauritania I =1035515 GN=PVMG_01633 PE=4 SV=1	Uncharacterized protein (Fragment)	Plasmodium vivax Mauritania I	PVMG_01633	0.607	1	1	1	1	0	1	1566	179.1	7.42	23	100		100	100		100		0.01	0.01	0.335	100		100	100	100	100	100		NA	NA	NA	NA	NA	NA	NA	NA	NA	0.911181	NA	NA	NA	NA	NA
IsMasterProtein	A0A0J9THC5	Uncharacterized protein OS=Plasmodium vivax Mauritania I =1035515 GN=PVMG_01970 PE=4 SV=1	Uncharacterized protein	Plasmodium vivax Mauritania I	PVMG_01970	0.698	3	1	1	1	0	1	367	41	8.7	19		100	100	100			100	100		0.735		1	100	0.01	0.01	0.01	100	0.01	NA	NA	NA	NA	NA	NA	NA	NA	NA	0.492222	NA	NA	NA	NA	NA
IsMasterProtein	A0A0J9W546	Serine/threonine protein kinase OS=Plasmodium vivax Mauritania I =1035515 GN=PVMG_04341 PE=4 SV=1	Serine/threonine protein kinase	Plasmodium vivax Mauritania I	PVMG_04341	1.025	0	1	1	1	0	1	3649	409.3	10.14	15	100	100	100	100	100			0.124	0.01	0.01	0.01	100	100		0.01	100	100	100	NA	NA	NA	NA	NA	NA	NA	0.0320034	NA	NA	NA	NA	NA	NA	NA
IsMasterProtein	A0A0J9TJW2	Uncharacterized protein OS=Plasmodium vivax Mauritania I =1035515 GN=PVMG_06029 PE=4 SV=1	Uncharacterized protein	Plasmodium vivax Mauritania I	PVMG_06029	0.631	2	1	1	1	1	1	396	45.4	5.49	25		100	100	100	100	100	100	100	100	0.042	1.401	0.095	0.069	0.438	6.989	0.01	1.586	0.296	NA	NA	NA	NA	3.18557e-17	NA	NA	NA	2.48106e-17	NA	0.476122	NA	NA	0.761074	NA
IsMasterProtein	A0A0J9T334	Uncharacterized protein OS=Plasmodium vivax Mauritania I =1035515 GN=PVMG_06165 PE=4 SV=1	Uncharacterized protein	Plasmodium vivax Mauritania I	PVMG_06165	0.667	3	1	1	1	1	1	301	35.6	6.67	20	100		100			100		0.01	0.01	0.01	100			100	100	100	100		NA	NA	NA	NA	NA	NA	NA	NA	NA	NA	NA	NA	NA	NA	NA
IsMasterProtein	A0A0J9TQ25	Uncharacterized protein OS=Plasmodium vivax North Korean =1035514 GN=PVNG_01311 PE=4 SV=1	Uncharacterized protein	Plasmodium vivax North Korean	PVNG_01311	0.402	2	1	1	5	1	1	334	38.9	4.77	45	100	100	100	100	100	100	100	0.766	0.106	0.157	2.446	1.046	0.608	0.179	0.209	1.366	3.671	0.073	2.53832e-17	NA	2.06241e-17	2.57341e-17	NA	3.02838e-17	2.27888e-17	0.912521	0.11993	0.819872	0.0313124	0.770181	0.550502	0.230742	0.383436
IsMasterProtein	A0A0J9TPS6	Uncharacterized protein OS=Plasmodium vivax North Korean =1035514 GN=PVNG_03652 PE=4 SV=1	Uncharacterized protein	Plasmodium vivax North Korean	PVNG_03652	0.579	0	1	1	3	0	1	2435	275.3	9.07	27	100	100	100	100			100	1	0.01	1		0.01	0.01	0.01	0.01	0.01	0.01	0.01	NA	NA	NA	NA	NA	NA	2.27888e-17	NA	NA	NA	NA	NA	NA	2.4106e-17	NA
IsMasterProtein	A0A0J9U2N6	Uncharacterized protein OS=Plasmodium vivax North Korean =1035514 GN=PVNG_03779 PE=4 SV=1	Uncharacterized protein	Plasmodium vivax North Korean	PVNG_03779	1.108	1	1	1	1	0	1	1379	149	5.12	14		100		100	100	100		100	100	100	1.506	100	100	100	100			100	NA	NA	NA	NA	3.18557e-17	3.02838e-17	NA	NA	2.48106e-17	NA	0.349753	NA	NA	2.4106e-17	NA
IsMasterProtein	A0A0J9TW37	WD domain, G-beta repeat domain-containing protein OS=Plasmodium vivax North Korean =1035514 GN=PVNG_05219 PE=4 SV=1	WD domain, G-beta repeat domain-containing protein	Plasmodium vivax North Korean	PVNG_05219	0.695	2	1	1	1	0	1	555	61.7	8.15	20	100	100	100	100		100	100	0.01	0.01	0.381	100	0.01	0.236	0.01	1	0.428	0.619	0.01	2.53832e-17	NA	2.06241e-17	NA	NA	NA	2.27888e-17	NA	2.48106e-17	0.844744	NA	NA	0.0985272	NA	NA
IsMasterProtein	A0A0J9U2A9	Uncharacterized protein OS=Plasmodium vivax North Korean =1035514 GN=PVNG_05915 PE=4 SV=1	Uncharacterized protein	Plasmodium vivax North Korean	PVNG_05915	0.734	5	1	1	1	1	1	194	23.1	6.52	19	100	100	100				100	0.258	0.01	0.01		2.564	0.01	0.01	0.01	9.94	9.026	0.01	2.53832e-17	NA	2.06241e-17	NA	NA	NA	2.27888e-17	0.335001	2.48106e-17	2.52054e-17	NA	0.858315	2.42174e-17	2.4106e-17	NA
IsMasterProtein	A0A0J9TYS4	Uncharacterized protein (Fragment) OS=Plasmodium vivax North Korean =1035514 GN=PVNG_06402 PE=4 SV=1	Uncharacterized protein (Fragment)	Plasmodium vivax North Korean	PVNG_06402	1.028	1	1	1	1	1	1	611	70.2	9.01	15	100	100	100					1.028	0.01	0.01		100			0.01	100	100		NA	NA	NA	NA	NA	NA	NA	NA	NA	NA	NA	NA	NA	NA	NA
	50 proteins
[truncated: 11 more columns]
