# Supplementary material for: Mass Spectrometry Identification of Biomarkers in Extracellular Vesicles From Plasmodium vivax Liver Hypnozoite Infections
Source: Mol Cell Proteomics. 2022 Aug 24;21(10):100406. doi: 10.1016/j.mcpro.2022.100406 (PMC9520272; doi:10.1016/j.mcpro.2022.100406)
Supplement: Supplementary Table 4 [file mmc5.xlsx]

## Sheet: Table 4
P. vivax hypnozoite candidate biomarkers as estimated by the protein ratio between MMV048 and DMSO treated experimental groups. Proteins present in tafenoquine treated group has been removed as false positive. Total proteins: 8.
	Accession	Description	Protein name	Species	Gene name	Identifier SalI	protein name Sal I	Identifier PVP01	Protein name PVP01	Exp. q-value: Mascot	Coverage [%]	# Protein Groups	# Peptides	# PSMs	# Protein Unique Peptides	# Unique Peptides	# AAs	MW [kDa]	calc. pI	Score Mascot: Mascot	Abundance Ratio: (IV-infection-treated-D8) / (IV-infection-control-D8)	Abundance Ratio: (MB-infection-treated-D8) / (MB-infection-control-D8)	Abundance Ratio: (IV-infection-treated-D21) / (IV-infection-control-D21)	Abundance Ratio: (IV-infection-treated-D8) / (tafenoquine-treated)	Abundance Ratio: (MB-infection-treated-D8) / (tafenoquine-treated)	Abundance Ratio: (IV-infection-treated-D1) / (tafenoquine-treated)	Abundance Ratio Adj. P-Value: (IV-infection-treated-D8) / (IV-infection-control-D8)	Abundance Ratio Adj. P-Value: (MB-infection-treated-D8) / (MB-infection-control-D8)	Abundance Ratio Adj. P-Value: (IV-infection-treated-D21) / (IV-infection-control-D21)	Abundance Ratio Adj. P-Value: (IV-infection-treated-D8) / (tafenoquine-treated)	Abundance Ratio Adj. P-Value: (MB-infection-treated-D8) / (tafenoquine-treated)	Abundance Ratio Adj. P-Value: (IV-infection-treated-D21) / (tafenoquine-treated)	Abundances (Grouped) Count: IV-infection-control-D8	Abundances (Grouped) Count: IV-infection-treated-D8	Abundances (Grouped) Count: MB-infection-control-D8	Abundances (Grouped) Count: MB-infection-treated-D8	Abundances (Grouped) Count: IV-infection-control-D21	Abundances (Grouped) Count: IV-infection-treated-D21	Abundances (Grouped) Count: tafenoquine-treated	Peptide	Annotated Sequence	Modifications	Prediction Match
IsMasterProtein	A0A1G4GZC3	Uncharacterized protein OS=Plasmodium vivax =5855 GN=PVT01_110008100 PE=4 SV=1	Uncharacterized protein	Plasmodium vivax	PVT01_110008100	PVX_115375	hypothetical protein, conserved	PVP01_1103700	conserved Plasmodium protein, unknown function	0.791	3	1	1	1	1	1	232	26.7	7.31	18	1	100		100	100		NA	NA	NA	NA	NA	NA	1	1	0	1	0	0	0	MEVEWAAR	[-].MEVEWAAR.[I]	1xOxidation [M1]	COMPATIBLE
IsMasterProtein	A0A0J9T5J9	Uncharacterized protein (Fragment) OS=Plasmodium vivax Mauritania I =1035515 GN=PVMG_01633 PE=4 SV=1	Uncharacterized protein (Fragment)	Plasmodium vivax Mauritania I	PVMG_01633	PVX_123800	phospholipid-transporting ATPase, putative	PVP01_1441600	phospholipid-transporting ATPase, putative	0.607	1	1	1	1	0	1	1566	179.1	7.42	23	0.01	0.335	100		100	100	NA	0.911181	NA	NA	NA	NA	1	0	2	2	0	1	0	ETDFQKNFYYILK	[K].ETDFQKNFYYILK.[V]		COMPATIBLE
IsMasterProtein	A0A0J9T334	Uncharacterized protein OS=Plasmodium vivax Mauritania I =1035515 GN=PVMG_06165 PE=4 SV=1	Uncharacterized protein	Plasmodium vivax Mauritania I	PVMG_06165	PVX_173270	unspecified product	PVP01_0006080	PIR protein	0.667	3	1	1	1	1	1	301	35.6	6.67	20	0.01	0.01	100			100	NA	NA	NA	NA	NA	NA	1	0	2	0	0	1	0	LDEELDKK	[K].LDEELDKK.[I]		COMPATIBLE
IsMasterProtein	Q5DSD7	Reticulocyte binding protein 2 OS=Plasmodium vivax =5855 PE=4 SV=1	Reticulocyte binding protein 2	Plasmodium vivax		PVX_090325	reticulocyte binding protein 2c	PVP01_0534300	reticulocyte binding protein 2c	0.417	1	1	2	3	0	1	2831	327.1	5.71	43	100	0.01	0.01	100			2.7929e-17	NA	NA	2.29378e-17	NA	NA	0	3	1	0	1	0	0	LEQLDEFKK	[K].LEQLDEFKK.[E]		NOT COMPATIBLE
IsMasterProtein	A5K7S0	Uncharacterized protein OS=Plasmodium vivax (strain Salvador I) =126793 GN=PVX_095450 PE=4 SV=1	Uncharacterized protein	Plasmodium vivax (strain Salvador I)	PVX_095450	PVX_095450	hypothetical protein, conserved	PVP01_0824400	conserved Plasmodium protein, unknown function	0.437	1	1	1	1	0	1	1112	126.5	9.52	39	0.205	1.019	100	100	100	100	0.19918	0.325025	NA	NA	2.42174e-17	NA	3	2	2	3	0	2	0	MRARDPSLK	[-].MRARDPSLK.[S]	1xAcetyl [N-Term]; 1xOxidation [M1]	NOT COMPATIBLE
IsMasterProtein	A0A0J9VA73	Uncharacterized protein OS=Plasmodium vivax India VII =1077284 GN=PVIIG_05263 PE=4 SV=1	Uncharacterized protein	Plasmodium vivax India VII	PVIIG_05263	PVX_048690	unspecified product	PVP01_0006580	PIR protein	0.696	3	1	1	1	1	1	363	43.4	7.59	19	0.01	0.01	100			100	NA	2.52054e-17	NA	NA	NA	NA	1	0	3	0	0	1	0	QGGGMENVQPK	[R].QGGGMENVQPK.[S]		NOT COMPATIBLE
IsMasterProtein	A0A0J9TFA3	Uncharacterized protein OS=Plasmodium vivax Mauritania I =1035515 GN=PVMG_00883 PE=4 SV=1	Uncharacterized protein	Plasmodium vivax Mauritania I	PVMG_00883	PVX_094925	male gamete fusion factor HAP2, putative	PVP01_0814300	male gamete fusion factor HAP2, putative	0.622	2	1	1	6	0	1	817	92.4	8.5	25		100	100		100	100	NA	2.52054e-17	NA	NA	2.42174e-17	NA	0	0	0	3	0	1	0	YYDAHKAAMDSDGASK	[R].YYDAHKAAMDSDGASK.[Y]	1xOxidation [M9]	NOT COMPATIBLE
IsMasterProtein	A0A0J9U2N6	Uncharacterized protein OS=Plasmodium vivax North Korean =1035514 GN=PVNG_03779 PE=4 SV=1	Uncharacterized protein	Plasmodium vivax North Korean	PVNG_03779	PVX_088165	hypothetical protein, conserved	PVP01_0112800	conserved Plasmodium protein, unknown function	1.108	1	1	1	1	0	1	1379	149	5.12	14	100	100	1.506	100	100	100	NA	NA	0.349753	NA	NA	2.4106e-17	0	1	0	1	3	3	0	QQQEEEEEK	[K].QQQEEEEEK.[E]		NOT COMPATIBLE
P. vivax hypnozoite candidate biomarkers as estimated by the abundance estimated per sample between MMV048 and DMSO treated experimental groups. Proteins present in tafenoquine treated group has been removed as false positive. Total proteins: 6.																					Uninfected			IV-infection-control-D8			IV-infection-treated-D8			MB-infection-control-D8			MB-infection-treated-D8			IV-infection-control-D21			IV-infection-treated-D21			tafenoquine-treated			Peptide	Annotated Sequence	Modifications	Prediction Match
Master	Accession	Description	Protein name	Species	Gene name	Identifier SalI	protein name Sal I	Identifier PVP01	Protein name PVP01	Exp. q-value: Mascot	Coverage [%]	# Protein Groups	# Peptides	# PSMs	# Protein Unique Peptides	# Unique Peptides	# AAs	MW [kDa]	calc. pI	Score Mascot: Mascot	Abundances (by Bio. Rep.): Uninfected,1	Abundances (by Bio. Rep.): Uninfected,2	Abundances (by Bio. Rep.): Uninfected,3	Abundances (by Bio. Rep.): IV-infection-control-D8,1	Abundances (by Bio. Rep.): IV-infection-control-D8,2	Abundances (by Bio. Rep.): IV-infection-control-D8,3	Abundances (by Bio. Rep.): IV-infection-treated-D8,1	Abundances (by Bio. Rep.): IV-infection-treated-D8,2	Abundances (by Bio. Rep.): IV-infection-treated-D8,3	Abundances (by Bio. Rep.): MB-infection-control-D8,1	Abundances (by Bio. Rep.): MB-infection-control-D8,2	Abundances (by Bio. Rep.): MB-infection-control-D8,3	Abundances (by Bio. Rep.): MB-infection-treated-D8,1	Abundances (by Bio. Rep.): MB-infection-treated-D8,2	Abundances (by Bio. Rep.): MB-infection-treated-D8,3	Abundances (by Bio. Rep.): IV-infection-control-D21,1	Abundances (by Bio. Rep.): IV-infection-control-D21,2	Abundances (by Bio. Rep.): IV-infection-control-D21,3	Abundances (by Bio. Rep.): IV-infection-treated-D21,1	Abundances (by Bio. Rep.): IV-infection-treated-D1,2	Abundances (by Bio. Rep.): IV-infection-treated-D21,3	Abundances (by Bio. Rep.): tafenoquine-treated,1	Abundances (by Bio. Rep.): tafenoquine-treated,2	Abundances (by Bio. Rep.): tafenoquine-treated,3
IsMasterProtein	A5KCU9	Variable surface protein Vir16/32-related OS=Plasmodium vivax (strain Salvador I) OX=126793 GN=PVX_103660 PE=4 SV=1	Variable surface protein Vir16/32-related	Plasmodium vivax (strain Salvador I)	PVX_103660	PVX_103660	unspecified product	PVP01_0000390	PIR protein	1.015	3	1	1	1	1	1	360	43.4	8.24	15								822869																	MFYLDSDNGLQK	[-].MFYLDSDNGLQK.[E]	1xAcetyl [N-Term]	NOT COMPATIBLE
IsMasterProtein	A0A0J9SWQ9	Proliferating-cell nucleolar antigen p120 OS=Plasmodium vivax Brazil I OX=1033975 GN=PVBG_04983 PE=3 SV=1	Proliferating-cell nucleolar antigen p120	Plasmodium vivax Brazil I	PVBG_04983	PVX_092085	proliferating-cell nucleolar antigen p120, putative	PVP01_0930100	rRNA (cytosine-C(5))-methyltransferase, putative	0.157	2	1	1	12	0	1	615	68.4	8.79	130								1077975																	MKYLLLLFTER	[R].MKYLLLLFTER.[D]	1xOxidation [M1]	NOT COMPATIBLE
IsMasterProtein	A0A0J9TFA3	Uncharacterized protein OS=Plasmodium vivax Mauritania I OX=1035515 GN=PVMG_00883 PE=4 SV=1	Uncharacterized protein	Plasmodium vivax Mauritania I	PVMG_00883	PVX_094925	male gamete fusion factor HAP2, putative	PVP01_0814300	male gamete fusion factor HAP2, putative	0.622	2	1	1	6	0	1	817	92.4	8.5	25													143761	33375.3	50993.6					433656					YYDAHKAAMDSDGASK	[R].YYDAHKAAMDSDGASK.[Y]	1xOxidation [M9]	NOT COMPATIBLE
IsMasterProtein	A0A0J9TA04	Uncharacterized protein OS=Plasmodium vivax Mauritania I OX=1035515 GN=PVMG_03670 PE=4 SV=1	Uncharacterized protein	Plasmodium vivax Mauritania I	PVMG_03670	PVX_005575	unspecified product	PVP01_0005760	PIR protein	0.764	6	1	1	1	1	1	241	28.6	6.6	19								85235.5																	MALEYIETDDEMPPK	[-].MALEYIETDDEMPPK.[K]		NOT COMPATIBLE
IsMasterProtein	A0A0J9T944	Uncharacterized protein OS=Plasmodium vivax Mauritania I OX=1035515 GN=PVMG_00031 PE=4 SV=1	Uncharacterized protein	Plasmodium vivax Mauritania I	PVMG_00031	PVX_083560	Plasmodium exported protein, unknown function	PVP01_1201600	Plasmodium exported protein, unknown function	0.794	3	1	1	1	0	1	298	32.7	8.29	18								4201819																	KEESKCKSGK	[K].KEESKCKSGK.[A]	1xCarbamidomethyl [C6]	NOT COMPATIBLE
IsMasterProtein	A0A1K9Y9W3	Uncharacterized protein OS=Plasmodium vivax OX=5855 GN=PVP01_0915600 PE=4 SV=1	Uncharacterized protein		PVX_091385	PVX_091385	hypothetical protein, conserved	PVP01_0915600	filamin domain-containing protein, putative	0.737	0	1	1	1	1	1	2457	276.6	8.72	19								1.88689e+06																	EVDWDR	[K].EVDWDR.[I]		COMPATIBLE
