# Supplementary material for: Mass Spectrometry Identification of Biomarkers in Extracellular Vesicles From Plasmodium vivax Liver Hypnozoite Infections
Source: Mol Cell Proteomics. 2022 Aug 24;21(10):100406. doi: 10.1016/j.mcpro.2022.100406 (PMC9520272; doi:10.1016/j.mcpro.2022.100406)
Supplement: Supplementary Table 5 [file mmc6.xlsx]

## Sheet: Table 5
H.sapiens proteins identified in plasma-derived EVs from P. vivax infected FRG huHep mice from all experimental groups. All proteins identified are listed independent of the number of unique peptides. Total proteins identified: 435
Master	Accession	Description	Exp. q-value: Mascot	Coverage [%]	# Protein Groups	# Peptides	# PSMs	# Protein Unique Peptides	# Unique Peptides	# AAs	MW [kDa]	calc. pI	Score Mascot: Mascot	Abundances (by Bio. Rep.): Uninfected,1	Abundances (by Bio. Rep.): Uninfected,2	Abundances (by Bio. Rep.): Uninfected,3	Abundances (by Bio. Rep.): IV-infection-control-D8,1	Abundances (by Bio. Rep.): IV-infection-control-D8,2	Abundances (by Bio. Rep.): IV-infection-control-D8,3	Abundances (by Bio. Rep.): IV-infection-treated-D8,1	Abundances (by Bio. Rep.): IV-infection-treated-D8,2	Abundances (by Bio. Rep.): IV-infection-treated-D8,3	Abundances (by Bio. Rep.): MB-infection-control-D8,1	Abundances (by Bio. Rep.): MB-infection-control-D8,2	Abundances (by Bio. Rep.): MB-infection-control-D8,3	Abundances (by Bio. Rep.): MB-infection-treated-D8,1	Abundances (by Bio. Rep.): MB-infection-treated-D8,2	Abundances (by Bio. Rep.): MB-infection-treated-D8,3	Abundances (by Bio. Rep.): IV-infection-control-D1,1	Abundances (by Bio. Rep.): IV-infection-control-D1,2	Abundances (by Bio. Rep.): IV-infection-control-D1,3	Abundances (by Bio. Rep.): IV-infection-treated-D1,1	Abundances (by Bio. Rep.): IV-infection-treated-D1,2	Abundances (by Bio. Rep.): IV-infection-treated-D1,3	Abundances (by Bio. Rep.): tafenoquine-treated,1	Abundances (by Bio. Rep.): tafenoquine-treated,2	Abundances (by Bio. Rep.): tafenoquine-treated,3		Modifications
IsMasterProtein	P62258	14-3-3 protein epsilon OS=Homo sapiens OX=9606 GN=YWHAE PE=1 SV=1	0.005	22	1	6	37	3	3	255	29.2	4.74	805	21566.1	31869.7	31684		172281	64613.1			20731.9				38821.5	49399.4	88286.9						22927.9	67744.8	76547.3	39966
IsMasterProtein	Q13200	26S proteasome non-ATPase regulatory subunit 2 OS=Homo sapiens OX=9606 GN=PSMD2 PE=1 SV=3	0.646	1	1	1	2	0	1	908	100.1	5.2	22	701551	2.10043e+06	541919	1.23872e+06	598124	527673	722552	1.08759e+06	1.00775e+06	487992	774284	1.43626e+06	826875	304039	1.1092e+06	390203	661052	538877	151068	184903	99759.2	356801	574024	896911
IsMasterProtein	P35998	26S proteasome regulatory subunit 7 OS=Homo sapiens OX=9606 GN=PSMC2 PE=1 SV=3	0.954	1	1	1	1	0	1	433	48.6	5.95	16			239243
IsMasterProtein	Q9Y6G3	39S ribosomal protein L42, mitochondrial OS=Homo sapiens OX=9606 GN=MRPL42 PE=1 SV=1	0.606	5	1	1	2	1	1	142	16.7	8.35	23								811004		21767.5		26759.2	136795
IsMasterProtein	Q9HD33	39S ribosomal protein L47, mitochondrial OS=Homo sapiens OX=9606 GN=MRPL47 PE=1 SV=2	0.633	4	1	1	1	1	1	250	29.4	10.37	22	31117.1	94736	126441	237417	217895	627931				578677	553621	711373	68057.9	144304	332959	110285	38027.7	123451	20371
IsMasterProtein	P62857	40S ribosomal protein S28 OS=Homo sapiens OX=9606 GN=RPS28 PE=1 SV=1	0.437	13	1	1	5	1	1	69	7.8	10.7	40	62820.1	106299	158420	339348	571014	1.02963e+06	216119	87432	423972	1.09396e+06	1.0896e+06	1472795	258559	365607	871333	231134	129561	272516	88083.9	214158	360828	140428	713605	232331
IsMasterProtein	P83731	60S ribosomal protein L24 OS=Homo sapiens OX=9606 GN=RPL24 PE=1 SV=1	0.036	5	1	1	20	1	1	157	17.8	11.25	322	891190	751215	599683	32275.4	811370	566497	76978.2	126081	685322		331773	15330	195031	254947	321972	207016	482940	263822	270730	134301	428466	249836	535605	811922
IsMasterProtein	Q9NRR6	72 kDa inositol polyphosphate 5-phosphatase OS=Homo sapiens OX=9606 GN=INPP5E PE=1 SV=2	0.261	1	1	1	12	1	1	644	70.2	8.95	71		94907.9	89495.9		256724	276561		534794						42916.4		332231	846792	106969	102372	349692	281831		35895.1
IsMasterProtein	Q76LX8	A disintegrin and metalloproteinase with thrombospondin motifs 13 OS=Homo sapiens OX=9606 GN=ADAMTS13 PE=1 SV=1	0.642	0	1	1	2	1	1	1427	153.5	7.17	24					145844	199980	129399	814511
IsMasterProtein	Q99996	A-kinase anchor protein 9 OS=Homo sapiens OX=9606 GN=AKAP9 PE=1 SV=4	0.327	1	1	2	7	2	2	3907	452.7	4.98	59	168253	215251	472829	1.16228e+06	1.88578e+06	2.36103e+06	1.367e+06		1.33641e+06	6.17165e+06	4.978e+06	4.2587e+06	599970	406540	927511	1.33097e+06	365393	651337	184321	237361	420513	46894.7	363445	285202
IsMasterProtein	P59998	Actin-related protein 2/3 complex subunit 4 OS=Homo sapiens OX=9606 GN=ARPC4 PE=1 SV=3	0.669	7	1	1	1	1	1	168	19.7	8.43	20	29822.3	43704.4	42461.4		114388	90981.8			67070.6			125859		31989	75158.7							32832.2
IsMasterProtein	P68133	Actin, alpha skeletal muscle OS=Homo sapiens OX=9606 GN=ACTA1 PE=1 SV=1	0	37	1	11	149	1	4	377	42	5.39	3692	92732.3	176627	212729	73797.1	883415	788623	128038		199990	143581	187851	391478	71075.8	426933	1.53032e+06	39278.1	96597.4	75074.9	10041.6	37641.6	173977	175099	300645	20080.7
IsMasterProtein	P60709	Actin, cytoplasmic 1 OS=Homo sapiens OX=9606 GN=ACTB PE=1 SV=1	0	49	1	14	274	1	1	375	41.7	5.48	9942					785359	238419									486631								202698	45437.8
IsMasterProtein	P63261	Actin, cytoplasmic 2 OS=Homo sapiens OX=9606 GN=ACTG1 PE=1 SV=1	0	49	1	14	267	1	1	375	41.8	5.48	9620					288123	179202
IsMasterProtein	Q6VMQ6	Activating transcription factor 7-interacting protein 1 OS=Homo sapiens OX=9606 GN=ATF7IP PE=1 SV=3	0.601	1	1	1	1	1	1	1270	136.3	4.7	23	63486.2	52900.4	76915.2	135308	240991	521494	139103		169616	629729	488647	515344	86760.2	166852	290177				20651.3	38614.4	66398.1	40021.7
IsMasterProtein	Q9HBW9	Adhesion G protein-coupled receptor L4 OS=Homo sapiens OX=9606 GN=ADGRL4 PE=1 SV=3	1.115	3	1	1	1	1	1	690	77.8	7.61	14											122672	112115		104184				46768.9	23416.1	36688.2	44321		41050.6
IsMasterProtein	P43652	Afamin OS=Homo sapiens OX=9606 GN=AFM PE=1 SV=1	0.024	7	1	4	16	2	2	599	69	5.9	415										625660	508142	571385				255273		83390.4	32213.6				108297	45195.9
IsMasterProtein	P02763	Alpha-1-acid glycoprotein 1 OS=Homo sapiens OX=9606 GN=ORM1 PE=1 SV=1	0.075	29	1	5	13	4	4	201	23.5	5.02	238			11989.6						69045.9	288561	292916	162775				280258	15467	117584		14373.3	16040.2		9580.72	11543.8
IsMasterProtein	P19652	Alpha-1-acid glycoprotein 2 OS=Homo sapiens OX=9606 GN=ORM2 PE=1 SV=2	0.036	17	1	3	10	2	2	201	23.6	5.11	327	28444		14083.7	20613.3					19928	86656.5	123434	123816				96285.4	13347.7	35063.2			21033.2
IsMasterProtein	P01011	Alpha-1-antichymotrypsin OS=Homo sapiens OX=9606 GN=SERPINA3 PE=1 SV=2	0	27	1	9	60	9	9	423	47.6	5.52	1850	39830.1	49490.2	122809	161806	109361	236225	233650		208720	375163	1.1988e+06	1.54142e+06	70145.1	124276	25563.6	419959	238824	720051	68114.5	286626	317060	150760	548790	765313
IsMasterProtein	P01009	Alpha-1-antitrypsin OS=Homo sapiens OX=9606 GN=SERPINA1 PE=1 SV=3	0	54	1	21	394	19	21	418	46.7	5.59	12818	700230	1.00699e+06	1.47044e+06	2006749	1.91858e+06	4.74097e+06	3.66898e+06	217450	2.99389e+06	2.13468e+07	16146977	15744845	1.30008e+06	1.68764e+06	1.51429e+06	4.43971e+06	2.16949e+06	7.32944e+06	830692	1.64541e+06	2.02602e+06	1.04288e+07	6236986	5.11116e+07
IsMasterProtein	U3KPV4	Alpha-1,3-galactosyltransferase 2 OS=Homo sapiens OX=9606 GN=A3GALT2 PE=2 SV=1	0.159	2	1	1	10	1	1	340	38.7	9.28	118	447398	1.02648e+06	819329	27396.7	668122	760667	204574	227884	377291		729806		202610	170097	262113	164465	101091	169585	51173.3	63618.6	196520	116881	341584	363689
IsMasterProtein	Q9UNA3	Alpha-1,4-N-acetylglucosaminyltransferase OS=Homo sapiens OX=9606 GN=A4GNT PE=1 SV=1	0.887	3	1	1	1	1	1	340	39.5	6.89	17			64973.5			421205			117438	275082	714876	533616		145654
IsMasterProtein	P04217	Alpha-1B-glycoprotein OS=Homo sapiens OX=9606 GN=A1BG PE=1 SV=4	0.271	8	1	3	4	3	3	495	54.2	5.86	69	30334.6		19843.4		53811.8		43199.7	23303.6	42533.6	368369	325124	42312.8				61048.4		22654.2					56411.2	28381
IsMasterProtein	P08697	Alpha-2-antiplasmin OS=Homo sapiens OX=9606 GN=SERPINF2 PE=1 SV=3	0.003	23	1	9	55	8	8	491	54.5	6.29	1374	50154	88332.4	134157	23843.6	71238.8	527795	271731	91172	378147	1.03174e+06	1.69428e+06	973486	72736	47364	245485	311983	164789	369755	78854.2	124339	237030	311933	579617	1.35198e+06
IsMasterProtein	P02765	Alpha-2-HS-glycoprotein OS=Homo sapiens OX=9606 GN=AHSG PE=1 SV=2	0.003	12	1	4	53	3	3	367	39.3	5.72	1236	265834	244327	754490	951119	823033	1.70397e+06	1.27566e+06	517696	1.2872e+06	6.75666e+06	7.00971e+06	4.50833e+06	469994	510374	451574	1.65937e+06	265537	1.53184e+06	254989	325072	878088	263430	1.37858e+06	1.67419e+06
IsMasterProtein	P01023	Alpha-2-macroglobulin OS=Homo sapiens OX=9606 GN=A2M PE=1 SV=3	0	72	1	96	7272	83	84	1474	163.2	6.46	285404	5.42781e+07	1.75516e+08	1.86732e+08	5.31154e+08	5.77657e+08	1.05106e+09	5.77799e+08	1.89931e+08	2.71829e+08	1.23294e+09	1.16162e+09	1.12021e+09	1.79656e+08	2.86279e+08	6.33301e+08	3.40066e+08	3.76849e+08	3.02364e+08	9.84238e+07	2.59323e+08	4.35973e+08	5.30439e+07	1.16097e+08	7.14586e+07
IsMasterProtein	P12814	Alpha-actinin-1 OS=Homo sapiens OX=9606 GN=ACTN1 PE=1 SV=2	0.122	7	1	5	6	0	5	892	103	5.41	170					86879.3	54475.8	18281.3			28248.5				27244.1	44247.5		31415	40567.5			11129.3	32343.2	47598.1
IsMasterProtein	Q03154	Aminoacylase-1 OS=Homo sapiens OX=9606 GN=ACY1 PE=1 SV=1	0.562	3	1	1	1	1	1	408	45.9	6.18	28							78948.5							59777.7				36350.2		26319	161275
IsMasterProtein	Q9Y5C1	Angiopoietin-related protein 3 OS=Homo sapiens OX=9606 GN=ANGPTL3 PE=1 SV=1	0.024	10	1	5	25	3	3	460	53.6	6.7	400					30830.2	77361.1	159135		39358.1	31992.5	154111	124119		15356.2		132283	109185	63882.4	25796.1		102873		24540.2
IsMasterProtein	P01019	Angiotensinogen OS=Homo sapiens OX=9606 GN=AGT PE=1 SV=1	0	20	1	7	74	7	7	485	53.1	6.32	2317	40585.9	50371	106477	150888	259628	435876	293922	116441	253477	942647	877556	1.23748e+06	64869.8	131926	159650	270544	95730.1	325077	29993.9	125223	120439	655441	403994	843991
IsMasterProtein	Q68DC2	Ankyrin repeat and SAM domain-containing protein 6 OS=Homo sapiens OX=9606 GN=ANKS6 PE=1 SV=2	1.07	1	1	1	1	1	1	871	92.2	7.39	14			13468.4	500876	478909	1.0255e+06	448515		25275.8	3473483	3.4051e+06	3.23435e+06	189140		627317			75060.2				85730.5	401056	647635
IsMasterProtein	Q8WXI3	Ankyrin repeat and SOCS box protein 10 OS=Homo sapiens OX=9606 GN=ASB10 PE=1 SV=2	0.96	1	1	1	1	1	1	467	50.9	7.01	16	295692	355313	419693	435035	1.1791e+06	1066871	402622		858723	1.91195e+06	1.81245e+06	1.33347e+06				1.20754e+06	686514	531350	657367	348430	847016	613572	822561	584253
IsMasterProtein	Q12955	Ankyrin-3 OS=Homo sapiens OX=9606 GN=ANK3 PE=1 SV=3	0.624	0	1	1	3	1	1	4377	480.1	6.49	25	37206.2		41327.8	548899	77069.7	253968	232421			367494	356301	159758		79750.5	183406	162741		43778.6			131423
IsMasterProtein	P07355	Annexin A2 OS=Homo sapiens OX=9606 GN=ANXA2 PE=1 SV=2	0.022	18	1	6	19	0	6	339	38.6	7.75	486	71034.4	150607	150785		57194.9					36003.1			14969.8	40600.1	84124.5							92137.4		19072.4
IsMasterProtein	Q9NQ90	Anoctamin-2 OS=Homo sapiens OX=9606 GN=ANO2 PE=1 SV=2	0.646	1	1	1	1	1	1	1003	113.9	6.55	21	152465	406710	320364	95852	433874	631801	160206	80899.3	387330	492305	275819	359977	167902	185575	186845	135000	136090	143864	86428.9	153797	217447	230680	303016	314296
IsMasterProtein	Q9BYT9	Anoctamin-3 OS=Homo sapiens OX=9606 GN=ANO3 PE=1 SV=2	0.598	1	1	1	1	0	1	981	114.6	8.66	23										79166.4	277200	266440
IsMasterProtein	P01008	Antithrombin-III OS=Homo sapiens OX=9606 GN=SERPINC1 PE=1 SV=1	0	46	1	21	308	11	11	464	52.6	6.71	11495	27584.4	40735.8	54520.5	615097	1.0018e+06	1.40604e+06	1.23725e+06	129383	381311	3.56534e+06	5.21182e+06	3.52282e+06	129251	292167	543429	604315	208399	741811	302388	233103	643144	264376	1.06966e+06	596190
IsMasterProtein	O95782	AP-2 complex subunit alpha-1 OS=Homo sapiens OX=9606 GN=AP2A1 PE=1 SV=3	0.657	1	1	1	1	0	1	977	107.5	7.03	21					101134		94806.5			416671		558827					156216	108805		141856	193243		119974
IsMasterProtein	Q9UPP5	AP2-interacting clathrin-endocytosis protein OS=Homo sapiens OX=9606 GN=KIAA1107 PE=1 SV=3	0.575	0	1	1	3	1	1	1279	140.8	6.33	27		149154		389594	376630	1.01937e+06	385891		395857			640104	220348	431915	475252	589685	403079	466267	460195	294042	657998	109017		301517
IsMasterProtein	P02647	Apolipoprotein A-I OS=Homo sapiens OX=9606 GN=APOA1 PE=1 SV=1	0	74	1	29	662	28	29	267	30.8	5.76	19203	4.54694e+06	6.21415e+06	8.6477e+06	9.06366e+07	5.77349e+07	1.52085e+08	1.06685e+08	5.78238e+07	7.89618e+07	5.28569e+08	6.2466e+08	3.26952e+08	1.47662e+07	2.71328e+07	4.57644e+07	4.08476e+07	1.10779e+07	2.92151e+07	1.92195e+07	1.14761e+07	1.21426e+07	1.61635e+07	4.71813e+07	5.39829e+07
IsMasterProtein	P02652	Apolipoprotein A-II OS=Homo sapiens OX=9606 GN=APOA2 PE=1 SV=1	0	62	1	7	193	7	7	100	11.2	6.62	6905	3.68558e+06	5.64685e+06	6.35486e+06	3.4373e+07	2.45006e+07	5.65351e+07	3.53196e+07	2.3786e+07	3.51304e+07	2.17488e+08	1.67898e+08	111901660	9.17064e+06	9.96539e+06	1.38741e+07	2.95199e+07	8.31571e+06	2.59474e+07	1.2811e+07	6.37046e+06	1.77825e+07	7.63464e+06	2.33688e+07	3.91892e+07
IsMasterProtein	P06727	Apolipoprotein A-IV OS=Homo sapiens OX=9606 GN=APOA4 PE=1 SV=3	0.013	8	1	3	34	2	2	396	45.4	5.38	663	19478.3	52249.3	39940.5	29749.2	250997	288783	87051.6	113732	139432		197764		44427.2	87907.8	75224.7
IsMasterProtein	Q6Q788	Apolipoprotein A-V OS=Homo sapiens OX=9606 GN=APOA5 PE=1 SV=1	0.025	12	1	4	18	4	4	366	41.2	6.43	408	60273.1	50156.2	60430.9	41779.5	55007.7	95194.7	61532.6		64697.9				21842.4				72662.7		25946.3	29797.6	140994	32335.3	49028.1	20177.8
IsMasterProtein	P04114	Apolipoprotein B-100 OS=Homo sapiens OX=9606 GN=APOB PE=1 SV=2	0	71	1	298	8111	281	281	4563	515.3	7.05	301800	5.47821e+06	8.89791e+06	1.89791e+07	2.01107e+07	3.17865e+07	6.26003e+07	3.42039e+07	1.05121e+07	2.21953e+07	4.06799e+07	5.22734e+07	9.16065e+07	9.86621e+06	1.9587e+07	1.83547e+07	4.70871e+07	5.82794e+07	3.10254e+07	1.62359e+07	2.47303e+07	7.49548e+07	3.12456e+07	9.47516e+07	3.19064e+07
IsMasterProtein	P02654	Apolipoprotein C-I OS=Homo sapiens OX=9606 GN=APOC1 PE=1 SV=1	0.003	30	1	3	66	2	2	83	9.3	8.47	1630	26691.9	1.92576e+06	3.028e+06	157040	1.81165e+06	2.82278e+06	799446	1411720	1.60224e+06	601917	3.28288e+07	370054	224434	208366	886004	258901	3.79044e+06	3.76321e+06	5.80503e+06		77941.5	615829	7.9105e+06	2.66997e+06
IsMasterProtein	P02655	Apolipoprotein C-II OS=Homo sapiens OX=9606 GN=APOC2 PE=1 SV=1	0	59	1	7	196	7	7	101	11.3	4.72	11575	6.81933e+07	4.90971e+07	9.94093e+07	1.92487e+07	1.58713e+07	1.55428e+07	2.17777e+07	5.55958e+06	15649652	6.83292e+07	4.77458e+07	9.1936e+06	3.57264e+06	2.8012e+06	2.34228e+06	3.2618e+07	3.24125e+07	4.70269e+06	2.97766e+07	1.958e+06	3.20697e+07	3038724	1.90383e+07	7.79784e+06
IsMasterProtein	P02656	Apolipoprotein C-III OS=Homo sapiens OX=9606 GN=APOC3 PE=1 SV=1	0	57	1	5	132	5	5	99	10.8	5.41	5676	2.96e+07	2.57016e+07	5.15385e+07	2.27347e+07	3.03794e+07	3.65143e+07	1.60482e+07	1.25406e+07	2.35379e+07	8.49702e+07	1.05885e+08	5.33988e+07	6.2382e+06	5.08217e+06	5.51425e+06	2.4621e+07	1.19385e+07	7.17157e+06	1.54243e+07	2.33223e+06	2.02828e+07	2.74002e+06	1.72132e+07	9.22703e+06
IsMasterProtein	P55056	Apolipoprotein C-IV OS=Homo sapiens OX=9606 GN=APOC4 PE=1 SV=1	0.16	22	1	3	9	3	3	127	14.5	8.92	120	42751.1	154424	369509	42757	91768.5	194009	76202.5		163402	232423	755041	372551	17763.5	95445.3	80374	180889	504443	200168	206624	70451.9	534403	150084	851320	65552.4
IsMasterProtein	P05090	Apolipoprotein D OS=Homo sapiens OX=9606 GN=APOD PE=1 SV=1	0.453	4	1	1	1	1	1	189	21.3	5.15	38												911200			33846.4
IsMasterProtein	P02649	Apolipoprotein E OS=Homo sapiens OX=9606 GN=APOE PE=1 SV=1	0	78	1	29	941	20	21	317	36.1	5.73	33573	9.87933e+06	1.43142e+07	1.59092e+07	3.0736e+07	7.85067e+07	1.46241e+08	4.86867e+07	1.80642e+07	3.38427e+07	7.59304e+07	2.11195e+08	1.18911e+08	1.59219e+07	1.74972e+07	2.68811e+07	3.08922e+07	2.22408e+07	1.60081e+07	2.38744e+07	1.59944e+07	4.15101e+07	4.82013e+07	1.09856e+08	1.14117e+08
IsMasterProtein	Q13790	Apolipoprotein F OS=Homo sapiens OX=9606 GN=APOF PE=1 SV=2	0.151	4	1	1	7	1	1	326	35.4	5.64	139		109219								569701							404369		279541		962844			56231.2
IsMasterProtein	O14791	Apolipoprotein L1 OS=Homo sapiens OX=9606 GN=APOL1 PE=1 SV=5	0	15	1	6	65	6	6	398	43.9	5.81	2111	164288	259138	308872	460111	607720	1.13754e+06	705740	168927	510090	1.41117e+06	1.6717e+06	1.62257e+06	144974	251269	259897	469062	114086	157216	88756.7	75902.9	144637	188724	534761	668088
IsMasterProtein	O95445	Apolipoprotein M OS=Homo sapiens OX=9606 GN=APOM PE=1 SV=2	0.025	47	1	7	30	4	4	188	21.2	6.01	413		34495.3			20182.9	29182.5	65171.6		14208	119237	275626	78791.3		15586	17756.7		96508.2	82422.2	40232.7		69342.9		45246.2	20040.8
IsMasterProtein	P08519	Apolipoprotein(a) OS=Homo sapiens OX=9606 GN=LPA PE=1 SV=1	0.162	7	1	3	11	3	3	4548	501	5.88	112	76360.3	236626	100592	1.09925e+06	1.0322e+06	1.18642e+06	1.12277e+06	244591	800216	3.35173e+06	713626	1.43879e+06	2.82562e+06	1.25464e+06	1.98329e+06	4.94636e+06	1.39054e+06	1.23257e+06	773886	2.7205e+06	1.2719e+06	1.45957e+06	1.80325e+06	394747
IsMasterProtein	Q96P47	Arf-GAP with GTPase, ANK repeat and PH domain-containing protein 3 OS=Homo sapiens OX=9606 GN=AGAP3 PE=1 SV=2	0.498	1	1	1	2	0	1	875	95	7.97	33	710565	1.4427e+06	1.13167e+06	1.03589e+06	2.15568e+06	3063829	1.60717e+06		2.12931e+06	3.57607e+06	2.20267e+06	3.46498e+06	841816	865344	2.01982e+06	1.26822e+06	896885	849163	442519	561006	1.32654e+06	576945	1.52821e+06	1.24823e+06
IsMasterProtein	P05496	ATP synthase F(0) complex subunit C1, mitochondrial OS=Homo sapiens OX=9606 GN=ATP5MC1 PE=1 SV=2	0.554	5	1	1	1	0	1	136	14.3	9.74	28	18855.7	58207.8	36264.5		166693				29940.5				43532.2	30431.1		149228		49542.4	24791.4		74553.9	65425.1		53652.9
IsMasterProtein	P00846	ATP synthase subunit a OS=Homo sapiens OX=9606 GN=MT-ATP6 PE=1 SV=1	0.827	6	1	1	1	1	1	226	24.8	10.1	18		247354	525074	285600	312282		259595		128372				375573	791648	381904		129953		111833	196863	123419	172162	187300	59964
IsMasterProtein	Q8N139	ATP-binding cassette sub-family A member 6 OS=Homo sapiens OX=9606 GN=ABCA6 PE=1 SV=2	0.29	1	1	2	6	2	2	1617	184.2	7.36	66	2.71151e+06	10730803	10529705	514067	1.82742e+06	3.11266e+06	1.1513e+06		2.51371e+06	2.76489e+06	3307183	4641755	526702	2705792	2.38342e+06	1033557	59750.5	1.08658e+06	168630	446638	974142	54076.2	641302	289950
IsMasterProtein	O75882	Attractin OS=Homo sapiens OX=9606 GN=ATRN PE=1 SV=2	0.096	2	1	2	7	1	2	1429	158.4	7.31	203	18159.6	42472.5	48707	90316.1	138570	311632	98622.5		141136	508000	551802	809206		40171.1	89266.5	125697	59091.8	156633	46830.4	48537	110610	40639	98550.6	128057
IsMasterProtein	P02749	Beta-2-glycoprotein 1 OS=Homo sapiens OX=9606 GN=APOH PE=1 SV=3	0.076	5	1	2	14	1	1	345	38.3	7.97	243	234078	313568	476929	97318.4	112342	265930	123220		254448	798148	1.79441e+06	661591	45531.5		87587.2	108434	158427	93932.8	115715		246431	50197.8	185088	223631
IsMasterProtein	P61769	Beta-2-microglobulin OS=Homo sapiens OX=9606 GN=B2M PE=1 SV=1	0.158	8	1	1	9	1	1	119	13.7	6.52	137	55518.2	90242.5	216529	372500	928070	1.54676e+06	118843	34336.9	104614	4.79415e+06	3.0191e+06	1.01156e+06	155435	116040	296050	261054	222098	446802	233194	88876.7	520633
IsMasterProtein	P13929	Beta-enolase OS=Homo sapiens OX=9606 GN=ENO3 PE=1 SV=5	0.161	6	1	2	7	0	1	434	47	7.71	111	18339.8	58029.9	152258	9221.21	574424	1.12851e+06	376213	175447	173061	1.07851e+06	1.59648e+06	923751	169419	90993.1	361054	58240.4	45784.3	152205	62100.2	45707	87105.2	68809.6	657221	360198
IsMasterProtein	P01138	Beta-nerve growth factor OS=Homo sapiens OX=9606 GN=NGF PE=1 SV=3	1.112	4	1	1	1	1	1	241	26.9	9.91	14	154633	390071	273838	198847	930150	1.73603e+06			631871				150932	152010	447839	471447	792406	756658			618657
IsMasterProtein	Q16143	Beta-synuclein OS=Homo sapiens OX=9606 GN=SNCB PE=1 SV=1	0.655	7	1	1	1	0	1	134	14.3	4.41	24	49670.3	32761.8	50741.2					113406	46857.7						23717.8
IsMasterProtein	P07814	Bifunctional glutamate/proline--tRNA ligase OS=Homo sapiens OX=9606 GN=EPRS PE=1 SV=5	0.698	1	1	1	1	0	1	1512	170.5	7.33	19	239077		736235		1.19527e+06	1.46609e+06	933044				1.97227e+06	1.92431e+06				1.35321e+06		354547		295280		539373	466586	179770
IsMasterProtein	Q53S33	BolA-like protein 3 OS=Homo sapiens OX=9606 GN=BOLA3 PE=1 SV=1	0.485	6	1	1	2	1	1	107	12.1	9.64	35				272192	96325.4	633803			104439	510401	682097	1.06989e+06		85078.4	141695			48965.8						62317.9
IsMasterProtein	O95393	Bone morphogenetic protein 10 OS=Homo sapiens OX=9606 GN=BMP10 PE=1 SV=1	1.017	2	1	1	1	0	1	424	48	5	15		59327.2	19391.1	57477.7	138094	189578			98907.2	942160	336451	475951		9791.4	33163.9									58976.2
IsMasterProtein	Q9NWK9	Box C/D snoRNA protein 1 OS=Homo sapiens OX=9606 GN=ZNHIT6 PE=1 SV=1	0.798	1	1	1	2	1	1	470	53.9	5.8	18	466898	778480	1.75148e+06	3.23878e+06	8.1588e+06	6.11891e+06	5.48214e+06	77595.5	5.48795e+06	8.13546e+06	14262381	11242489	1.75237e+06	1.0492e+06	3898757	9010475	1.39961e+06	2.13087e+06	546364	988160	1.80834e+06	152027	1.29114e+06	338482
IsMasterProtein	Q6AI39	BRD4-interacting chromatin-remodeling complex-associated protein-like OS=Homo sapiens OX=9606 GN=BICRAL PE=1 SV=2	0.959	1	1	1	1	1	1	1079	115	6.87	16				35105.1	49984	62813.8	5.59958e+06	390145	5.48298e+06	11333120	6.98735e+06	10453795	4.6947e+06	2.67699e+06	9173089	6824.72	6042.2		13392.8	95078.7		5.98349e+06	5159853	9628188
IsMasterProtein	Q9BRD0	BUD13 homolog OS=Homo sapiens OX=9606 GN=BUD13 PE=1 SV=1	0.291	1	1	1	4	0	1	619	70.5	9.86	65			146613			834602	284536		1510663	598472	1.705e+06	1.20312e+06		230696			115869	100581	102395		205118	141114	676781	67317.9
IsMasterProtein	P04003	C4b-binding protein alpha chain OS=Homo sapiens OX=9606 GN=C4BPA PE=1 SV=2	0	24	1	16	203	15	16	597	67	7.3	4853	820651	1.23227e+06	1.90151e+06	7.18079e+06	1.01803e+07	1.63618e+07	1.57721e+07	1.51606e+06	2.23047e+06	2.19442e+07	2.1276e+07	1.44888e+07	5.20493e+06	1.55328e+06	4.95332e+06	7.23089e+06	5.46408e+06	2.94446e+06	4.42241e+06	3.20012e+06	6.61108e+06	5.18655e+06	1.17066e+07	1.05005e+07
IsMasterProtein	P20851	C4b-binding protein beta chain OS=Homo sapiens OX=9606 GN=C4BPB PE=1 SV=1	0.024	10	1	3	21	3	3	252	28.3	5.14	402	132854	323465	339881	1.21054e+06	520700	1.35478e+06	1.96224e+06		418868	3.2076e+06	1.43308e+06	1.32973e+06	448455	294994	337493	1.42939e+06	692179	370378	573134	686450	1.17471e+06	528805	954383	596247
IsMasterProtein	Q9BYE9	Cadherin-related family member 2 OS=Homo sapiens OX=9606 GN=CDHR2 PE=1 SV=2	0.005	10	1	10	33	9	10	1310	141.5	4.5	940				28724	29140.7	271620	65730		54475.7	317654	274135	332197			50909	244764	180721	192816	53968.3	97012.5	307444	74582.6	141770	72154.8
IsMasterProtein	Q9UM00	Calcium load-activated calcium channel OS=Homo sapiens OX=9606 GN=TMCO1 PE=1 SV=2	0.191	4	1	1	7	0	1	239	27.1	10.26	92	57101.2	69864.2	83878.8	92546.5	177252	117278	37628.5		59958.3	205583	153143		101145	34549.5	124995	53864.4	92213.1	49363.2	48471.5	20957.7	77697.3	72472.3	71573.9	118260
IsMasterProtein	Q05682	Caldesmon OS=Homo sapiens OX=9606 GN=CALD1 PE=1 SV=3	0.746	1	1	1	1	1	1	793	93.2	5.66	19					79377.2												36487.2				56102.4		47446.8
IsMasterProtein	P0DP24	Calmodulin-2 OS=Homo sapiens OX=9606 GN=CALM2 PE=1 SV=1	0.005	25	1	4	26	0	4	149	16.8	4.22	787	279294	197345	242165	165049	862941	257499	111912		213180	148810			192187	79208.1	170718	13285.6	79755		29462.5	21314	120223	159710	177236	209865
IsMasterProtein	Q9NZT1	Calmodulin-like protein 5 OS=Homo sapiens OX=9606 GN=CALML5 PE=1 SV=2	0.057	41	1	4	12	4	4	146	15.9	4.44	279	144104	141955	52562.6		65482.4					783825			80548.1						78913.8	29369.7		127447		105304
IsMasterProtein	P15169	Carboxypeptidase N catalytic chain OS=Homo sapiens OX=9606 GN=CPN1 PE=1 SV=1	0.003	16	1	7	68	3	3	458	52.3	7.34	1543		23029.3	46281			47926.5	32433.6		45024.5	175247			84360.8			97817.1	125550	40118.6	26105.4	132160	65216.8		64435.9	14189.5		Acetyl [N-Term]
IsMasterProtein	P22792	Carboxypeptidase N subunit 2 OS=Homo sapiens OX=9606 GN=CPN2 PE=1 SV=3	0	19	1	7	93	7	7	545	60.5	5.99	2823	10748.8	109399	165524	523356	630512	1.71551e+06	957606	355374	555930	1.74789e+06	3.31821e+06	2.47116e+06	162559	323069	560661	874054	704364	646358	214000	431548	713832	278698	804964	608010
IsMasterProtein	Q9UKL3	CASP8-associated protein 2 OS=Homo sapiens OX=9606 GN=CASP8AP2 PE=1 SV=1	0.318	0	1	1	4	1	1	1982	222.5	6.58	61		14117.9	21665.8	15842.1	289411	521337	235900		48418.7	247886	300386	226263	119005	1.58556e+07	145976	66247.8	49919.1	76307.2		29152.8	97938.8	284981	505507	357355
IsMasterProtein	Q9BWT7	Caspase recruitment domain-containing protein 10 OS=Homo sapiens OX=9606 GN=CARD10 PE=1 SV=2	0.539	1	1	1	2	0	1	1032	115.9	5.95	30										390012				81364.5						37490.8	71371.9
IsMasterProtein	P60953	Cell division control protein 42 homolog OS=Homo sapiens OX=9606 GN=CDC42 PE=1 SV=2	0.698	4	1	1	1	1	1	191	21.2	6.55	19	66839.8	99997.2	88704.2		86424.8								28285.3	46469.7	44390.6						24081.4	38196.6	43866.9
IsMasterProtein	Q99741	Cell division control protein 6 homolog OS=Homo sapiens OX=9606 GN=CDC6 PE=1 SV=1	0.957	1	1	1	1	1	1	560	62.7	9.58	16	46147.4	50538.6	179797	147448	147538	479444	177893		100632					81687.5								30303.7
IsMasterProtein	P49454	Centromere protein F OS=Homo sapiens OX=9606 GN=CENPF PE=1 SV=3	0.701	0	1	1	1	1	1	3114	357.3	5.1	19	345350	701729	678345	687491	1.26545e+06	1.83474e+06	1.12393e+06		1.86408e+06	2.56157e+06	2.40079e+06	2.49332e+06	686283	724650	1.24543e+06	653272	671563	701302	296633	232964	729627	328376	820132	730779
IsMasterProtein	Q7Z7K6	Centromere protein V OS=Homo sapiens OX=9606 GN=CENPV PE=1 SV=1	0.554	3	1	1	1	1	1	275	29.9	9.73	29	107993	347840	260495	120649	296736	794983	191914			360909	559021	946536	178408	166005	257994	111115	121452	111386	33611.1	43497.5	198896	181921	340463	300922
IsMasterProtein	Q5SW79	Centrosomal protein of 170 kDa OS=Homo sapiens OX=9606 GN=CEP170 PE=1 SV=1	0.492	1	1	1	3	1	1	1584	175.2	7.11	34	233056	438233	477427	22527.8				186625						316714					222691	229658	213916
IsMasterProtein	Q8TCT0	Ceramide kinase OS=Homo sapiens OX=9606 GN=CERK PE=1 SV=1	0.635	1	1	1	1	1	1	537	59.9	8.19	25		9079.41	12511	33959		141531			29342.8	112075		209321		23236.5	61906.3		14832	69651.4	381043	637492	1.35047e+06
IsMasterProtein	P23435	Cerebellin-1 OS=Homo sapiens OX=9606 GN=CBLN1 PE=1 SV=1	0.075	4	1	1	14	0	1	193	21.1	7.28	240	340029	878320	950795	481961	1761922	2.01774e+06	720052		1.60019e+06	1.0348e+06	1.48232e+06	2.36478e+06	636772	1.4642e+06	2145109	758884	383236	466777		351505	755954	85875.5	603427	146888
IsMasterProtein	P00450	Ceruloplasmin OS=Homo sapiens OX=9606 GN=CP PE=1 SV=1	0	26	1	22	181	16	16	1065	122.1	5.72	5254	42476.2	55840.7	153509	267430	586335	533828	257816	118529	227593	1.48706e+06	1.68484e+06	2.30087e+06	133479	182188	116809	402476	208188	396502	31576.6	255887	220565	83677.2	360071	127513
IsMasterProtein	P35790	Choline kinase alpha OS=Homo sapiens OX=9606 GN=CHKA PE=1 SV=3	0.578	2	1	1	2	1	1	457	52.2	6.55	27	699937	422925	621874	274608	321762		304427		350618	788153	877739	597482		82782.2		412133	32654	80695.2	155805		293796	43981.9	326029	266050
IsMasterProtein	P06276	Cholinesterase OS=Homo sapiens OX=9606 GN=BCHE PE=1 SV=1	0.003	14	1	9	57	7	7	602	68.4	7.42	1070	21218.1	99013.4	165814	440313	489738	1.01399e+06	574468	44068	329060	937217	1.39048e+06	1.359e+06	131945	235651	279978	273078	235517	348825	105627	180877	537488	217623	592308	297088
IsMasterProtein	Q8IXM2	Chromatin complexes subunit BAP18 OS=Homo sapiens OX=9606 GN=BAP18 PE=1 SV=1	0.545	6	1	1	2	0	1	172	17.9	7.33	29										1292664	1.17524e+06
IsMasterProtein	Q9HCK8	Chromodomain-helicase-DNA-binding protein 8 OS=Homo sapiens OX=9606 GN=CHD8 PE=1 SV=5	0.641	0	1	1	1	0	1	2581	290.3	6.47	22						206298	62301		89527.4	36359.8	912545				91290.8	209704
IsMasterProtein	Q96MR6	Cilia- and flagella-associated protein 57 OS=Homo sapiens OX=9606 GN=CFAP57 PE=2 SV=3	1.05	1	1	1	1	1	1	1250	144.9	5.8	15	58532.1	175177	134485	260428	529230	827935	574036	614043	291101	1048576	1.07697e+06	1162919	63135.9	114638	179859	579954	343278	260629	138094	256958	313552	35411.9	223053	80360.2
IsMasterProtein	P10909	Clusterin OS=Homo sapiens OX=9606 GN=CLU PE=1 SV=1	0	35	1	15	201	14	14	449	52.5	6.27	6462	1.00919e+06	1.58637e+06	1.5482e+06	2.7768e+06	2.15705e+06	5.30071e+06	5.03282e+06	605607	3.77488e+06	1.41185e+07	1.31417e+07	1.02362e+07	1.13918e+06	1.45606e+06	3.40462e+06	7.97494e+06	2.8061e+06	4.66003e+06	3.08191e+06	2.01721e+06	5.92034e+06	1.74043e+06	3.33014e+06	2.0131e+06
IsMasterProtein	P12259	Coagulation factor V OS=Homo sapiens OX=9606 GN=F5 PE=1 SV=4	0	23	1	44	639	32	36	2224	251.5	6.05	20034	781367	916988	1.51777e+06	1.87192e+06	2.37517e+06	4.71784e+06	3.8672e+06	594537	1.56527e+06	4.58556e+06	9.89633e+06	8.5759e+06	1.4119e+06	1.69067e+06	2.25252e+06	3.77888e+06	4.14296e+06	2.44565e+06	1.36883e+06	1.82565e+06	3.0093e+06	2.05163e+06	3.33306e+06	690113
IsMasterProtein	P00742	Coagulation factor X OS=Homo sapiens OX=9606 GN=F10 PE=1 SV=2	0.025	9	1	4	22	1	1	488	54.7	5.94	469										308505	456071	238887				140427		35795.5	54967.8				49946.3
IsMasterProtein	P00748	Coagulation factor XII OS=Homo sapiens OX=9606 GN=F12 PE=1 SV=3	0.161	4	1	2	4	2	2	615	67.7	7.74	121								26048.9			272421							25646.6				79159.3	78185.3	171116
IsMasterProtein	P05160	Coagulation factor XIII B chain OS=Homo sapiens OX=9606 GN=F13B PE=1 SV=3	0.003	10	1	7	60	4	4	661	75.5	6.39	1281		13926.2		74127.6	72590.7	86587	67006.2		337626	235805	459609	507304		175245	52825.2	44298.2	165749	240727	240144	31562.8	303985		95820.8	10354
IsMasterProtein	Q6P1N0	Coiled-coil and C2 domain-containing protein 1A OS=Homo sapiens OX=9606 GN=CC2D1A PE=1 SV=1	0.611	1	1	1	2	1	1	951	104	8.09	26	162626	307403	81937.6	45858.2	529099	842275	132361		330075	580362	1.4133e+06	788028			84882.2	9420.82	23140.4	20411.2	21608.8	18007.2		95218.7	141969	626739		Acetyl [N-Term]
IsMasterProtein	Q5T0F9	Coiled-coil and C2 domain-containing protein 1B OS=Homo sapiens OX=9606 GN=CC2D1B PE=1 SV=1	0.252	1	1	1	5	0	1	858	94.2	5.26	83	243769	165428	278328		184242	326723	309853	426849	446111		475120	16143.1		81267.3	40118.7				107249	67014.8	113596	145219	345963	189672
IsMasterProtein	Q8TBZ0	Coiled-coil domain-containing protein 110 OS=Homo sapiens OX=9606 GN=CCDC110 PE=1 SV=1	0.621	2	1	2	2	2	2	833	96.7	6.24	25	2.60331e+06	6532224	10141208	13625689	19903216	48758732	10188407		16066427	37684224	44150076	55751556	8284605	19156496	25954296	7.23457e+06	11529185	10239503	2.59782e+06	5.74853e+06	17794158	3153429	9443160	7153084
IsMasterProtein	P13994	Coiled-coil domain-containing protein 130 OS=Homo sapiens OX=9606 GN=CCDC130 PE=1 SV=2	0.984	3	1	1	1	1	1	396	44.8	8.24	16																			39949.8	52865.9	166155	67524.6
IsMasterProtein	Q6PK04	Coiled-coil domain-containing protein 137 OS=Homo sapiens OX=9606 GN=CCDC137 PE=1 SV=1	0.879	4	1	1	1	1	1	289	33.2	10.93	17	339860	556586	974088	1.94883e+06	1268111	4590654	1.5077e+06	62093.4	1.25692e+06	2.69785e+06	2.3691e+06	4.89439e+06		149691		467078	316491	894353	196984	937487	849657	634103	1.01284e+06	245539
IsMasterProtein	P02452	Collagen alpha-1(I) chain OS=Homo sapiens OX=9606 GN=COL1A1 PE=1 SV=5	0	8	1	11	100	2	2	1464	138.9	5.8	2150	281297	331950	306645	75993	398117	342114	257070	57201.1	517486		211287	64966.9	51739.8	504464	638964	342733	444536	235494	398083	463297	701489	360020	268090	354447
IsMasterProtein	P05997	Collagen alpha-2(V) chain OS=Homo sapiens OX=9606 GN=COL5A2 PE=1 SV=3	0.388	1	1	1	2	0	1	1499	144.8	6.46	48			7273.96		169859	109637			19600.4	362818		248267		8101.52		7141.45	5894.7	16462.5		12669.2	7941.11	60317.4	83343.1	104316
IsMasterProtein	Q01955	Collagen alpha-3(IV) chain OS=Homo sapiens OX=9606 GN=COL4A3 PE=1 SV=3	0.527	1	1	2	4	2	2	1670	161.7	9.16	30	244417	680587	382499		578340	1.31858e+06	367376		993753		831696			695656	86596.2	511747	1.23114e+06	394093	314510	516996	1.22139e+06	252644	1.0649e+06	659981
IsMasterProtein	P12111	Collagen alpha-3(VI) chain OS=Homo sapiens OX=9606 GN=COL6A3 PE=1 SV=5	0.005	2	1	7	32	7	7	3177	343.5	6.68	753	44140.9	122550	88688.1		174082	198885	28323.3		130177			46768	88657.2	122264	333719		188525	21976.4	70053.5	214244	185617	105472	293070
IsMasterProtein	P00736	Complement C1r subcomponent OS=Homo sapiens OX=9606 GN=C1R PE=1 SV=2	0	13	1	7	92	3	3	705	80.1	6.21	2447	27045.8	62115.6	73311.6	85804.9	286422	231098	196391	71486.6	514306	727699	864996	835302	161226	228664	303330	46791.9	327469	161560	65136.1	195405	394430	48593.1	141602	175815
IsMasterProtein	P09871	Complement C1s subcomponent OS=Homo sapiens OX=9606 GN=C1S PE=1 SV=1	0	23	1	15	180	14	14	688	76.6	4.96	6424			56353.1	825588	1.84667e+06	2.05777e+06	1.19678e+06	2.78666e+06	2.0425e+06	1.91967e+06	1.25648e+06	3.4068e+06	464563	960406	1.91756e+06	769927	452192	551852	207532	457907	1.03017e+06	122412	763256	274275
IsMasterProtein	P06681	Complement C2 OS=Homo sapiens OX=9606 GN=C2 PE=1 SV=2	0.327	3	1	2	4	2	2	752	83.2	7.42	59										178901	263270	267188											51176.6
IsMasterProtein	P01024	Complement C3 OS=Homo sapiens OX=9606 GN=C3 PE=1 SV=2	0	63	1	86	1221	69	71	1663	187	6.4	44346	314262	280338	967540	1.95828e+06	975435	4.00046e+06	3.18244e+06	339468	1.36149e+06	4.52915e+06	6.40485e+06	10782326	839837	732413	770287	2.26749e+06	1.8837e+06	2.98293e+06	546402	1.36663e+06	2.39378e+06	6.0806e+06	1.24774e+07	6.99198e+06
IsMasterProtein	P0C0L4	Complement C4-A OS=Homo sapiens OX=9606 GN=C4A PE=1 SV=2	0	34	1	45	543	1	1	1744	192.7	7.08	17798	174596	467383	377932	335454		934607	866880		533321	1.05026e+06	1.24438e+06	1.35846e+06		322467	318977	558899	949825	697116	209635	551822	714867	417520	1.21462e+06	1.10552e+06
IsMasterProtein	P0C0L5	Complement C4-B OS=Homo sapiens OX=9606 GN=C4B PE=1 SV=2	0	36	1	47	553	4	4	1744	192.6	7.27	18612	35079.4	74657.8	71774	118300	74351.7	295223	633581		134078	538978	1.87578e+06	636657	47032.5	58317.1	53266.2	839417	309637	320039	62365.4	395174	304706	151927	801288	401236
IsMasterProtein	P01031	Complement C5 OS=Homo sapiens OX=9606 GN=C5 PE=1 SV=4	0	38	1	50	415	44	44	1676	188.2	6.52	9693	127973	216707	596571	990568	1.68775e+06	5.89577e+06	3.36651e+06	146033	964651	5.85503e+06	2.13957e+06	2.00508e+06	934029	2.36164e+06	1.04593e+06	1.85807e+06	1.31166e+06	2.02829e+06	778253	1.26034e+06	1.74075e+06	466540	917540	440903
IsMasterProtein	P13671	Complement component C6 OS=Homo sapiens OX=9606 GN=C6 PE=1 SV=3	0.004	11	1	8	42	8	8	934	104.7	6.76	711				49762.2	58279.1	144250	124172		85953.7	516434	767649	606289	11774.4	47988.4	17147.2	91092.9	16873.6	81530.4	24057	32314.1	51801.3	13955.6	113455	55099.5
IsMasterProtein	P10643	Complement component C7 OS=Homo sapiens OX=9606 GN=C7 PE=1 SV=2	0.037	2	1	1	9	1	1	843	93.5	6.48	301		50570.6	79881	356671	203618	591587	447874		372786		981535	325326		360272	261250	430491	280398	630123	145110	156093	446954		181955
IsMasterProtein	P07357	Complement component C8 alpha chain OS=Homo sapiens OX=9606 GN=C8A PE=1 SV=2	0.323	3	1	1	2	1	1	584	65.1	6.47	60						130505					393503					172669		186441		167367
IsMasterProtein	P07358	Complement component C8 beta chain OS=Homo sapiens OX=9606 GN=C8B PE=1 SV=3	0.478	3	1	2	3	2	2	591	67	8.13	36						80024.1	52156.1				107221	150921				29682.5	26146.6	52534.9		35188.3	72471.8	80134.7	135923
IsMasterProtein	P07360	Complement component C8 gamma chain OS=Homo sapiens OX=9606 GN=C8G PE=1 SV=3	0.255	11	1	2	3	2	2	202	22.3	8.31	75			43985.2		45508.5	198691	12081.6			340809	69548.5	106464								41996.3		54335.3	170493	28246.1
IsMasterProtein	P00751	Complement factor B OS=Homo sapiens OX=9606 GN=CFB PE=1 SV=2	0.005	4	1	3	32	1	1	764	85.5	7.06	1016	27122.8	26763.3	80763.9	123377	96753.9	179294	243480		154548	548980	428012	791007		80882.2		182896	87742.4	265571	40524.8	93625.6	132747	99907.2	346071	446564
IsMasterProtein	P08603	Complement factor H OS=Homo sapiens OX=9606 GN=CFH PE=1 SV=4	0	14	1	13	146	11	13	1231	139	6.61	3401	44807.3	66530.6	240691	544935	389342	1.35431e+06	1.41018e+06	424861	1.08083e+06	5.65635e+06	9.97375e+06	5.20209e+06	125534	216480	208453	2.00765e+06	594448	696469	475795	592019	962628	253206	2.85983e+06	558212
IsMasterProtein	Q9NPL8	Complex I assembly factor TIMMDC1, mitochondrial OS=Homo sapiens OX=9606 GN=TIMMDC1 PE=1 SV=2	0.249	2	1	1	6	1	1	285	32.2	8.5	80		42365.9	76075.9	378548	202000	855358	413510		470171	120056	143119			145247								70049.4	278972	316947
IsMasterProtein	Q9ULV4	Coronin-1C OS=Homo sapiens OX=9606 GN=CORO1C PE=1 SV=1	0.957	3	1	1	1	1	1	474	53.2	7.08	16				271691	202134	491367				695317	549038	796139	166252		328983	351681		381137		80168.4	117562	111696
IsMasterProtein	P08185	Corticosteroid-binding globulin OS=Homo sapiens OX=9606 GN=SERPINA6 PE=1 SV=1	0.358	4	1	2	4	2	2	405	45.1	6.04	51	23594.5	44206.2	91802	86134.1	43788.3	43666.2	210542		262765	715803	996372	872042	28692.7	69520.4	20940.2	204409	74177.1	385729	26267	60871.6	52763.6	31695.4	142029	263966
IsMasterProtein	P01040	Cystatin-A OS=Homo sapiens OX=9606 GN=CSTA PE=1 SV=1	0.075	67	1	5	6	5	5	98	11	5.5	239	24588.6	54563		8216.93		5361.2				95473.7					129191	4807.99			23800.1		2565.46	14378.2
IsMasterProtein	Q15828	Cystatin-M OS=Homo sapiens OX=9606 GN=CST6 PE=1 SV=1	0.875	7	1	1	1	1	1	149	16.5	8.09	17		114518
IsMasterProtein	P49589	Cysteine--tRNA ligase, cytoplasmic OS=Homo sapiens OX=9606 GN=CARS PE=1 SV=3	1.12	1	1	1	1	1	1	748	85.4	6.76	13																		51606.6						18468
IsMasterProtein	Q8N118	Cytochrome P450 4X1 OS=Homo sapiens OX=9606 GN=CYP4X1 PE=2 SV=1	0.645	1	1	1	1	1	1	509	58.8	8.48	24			24978.2		30544		53374.8			351811	2.85328e+06	746064										56686.1	49400.3	44380.1
IsMasterProtein	P21399	Cytoplasmic aconitate hydratase OS=Homo sapiens OX=9606 GN=ACO1 PE=1 SV=3	0.335	2	1	2	3	1	2	889	98.3	6.68	54						206567	247513	309596	412564	55067.3	131784	92382.1	159007	33932.9	330408	77789.4	96285.7	27981.6	142591	35649.1	133193	266407	77869.4	230018
IsMasterProtein	P16333	Cytoplasmic protein NCK1 OS=Homo sapiens OX=9606 GN=NCK1 PE=1 SV=1	0.507	3	1	1	3	0	1	377	42.8	6.47	31				836750	978950	141299	317117		434449			1.70898e+06	243133	275794	296413	329040	369956	285994	54290		37678.8	126386		62784.5
IsMasterProtein	Q9H6Q4	Cytosolic iron-sulfur assembly component 3 OS=Homo sapiens OX=9606 GN=CIAO3 PE=1 SV=1	0.253	2	1	1	8	1	1	476	53	7.23	78		48790.7	58420.3		295670	241579	474151	125628	231083	285535	472647	1.07448e+06	81665	136665	262335	210617					79910.4
IsMasterProtein	P81605	Dermcidin OS=Homo sapiens OX=9606 GN=DCD PE=1 SV=2	0.003	26	1	3	48	3	3	110	11.3	6.54	1230	1.01653e+06	904272	463595	613828	279442	622032	315297	321083	642356	1.78654e+06	1.28427e+06	904596	543698	328691	2.70285e+06	736463	412955	408571	710146	249704	425231	632668	297472	1.27011e+06
IsMasterProtein	Q08554	Desmocollin-1 OS=Homo sapiens OX=9606 GN=DSC1 PE=1 SV=2	0.024	4	1	3	12	3	3	894	99.9	5.43	399	110026	26372.5				16892.8	13180		25131.2	164290			274953			74337.3	47138.6	9382.64	38132.2	14728.4		183293		145767
IsMasterProtein	Q02413	Desmoglein-1 OS=Homo sapiens OX=9606 GN=DSG1 PE=1 SV=2	0.005	8	1	6	19	6	6	1049	113.7	5.03	990	53027.4	16257.7								33230.3			56805.6		60937.8		18721.2		14868.5			80321.5		83615.9
IsMasterProtein	P15924	Desmoplakin OS=Homo sapiens OX=9606 GN=DSP PE=1 SV=3	0.003	11	1	26	64	12	26	2871	331.6	6.81	1562	365235	430478	495371	499438	758014	1.83263e+06	691975	281212	977025	2.71123e+06	1543385	2.05027e+06	384116	238375	643767	629229	140648	257607	142013	90646.3	15614.3	226446	849358	434440
IsMasterProtein	P27487	Dipeptidyl peptidase 4 OS=Homo sapiens OX=9606 GN=DPP4 PE=1 SV=2	0.152	5	1	4	7	3	3	766	88.2	6.04	141	70131.8	138600	129429			38706.7				46132.2					25276.5						134441		15765.2
IsMasterProtein	Q16832	Discoidin domain-containing receptor 2 OS=Homo sapiens OX=9606 GN=DDR2 PE=1 SV=2	0.253	1	1	1	7	1	1	855	96.7	5.36	83		111327	57554.8	55407.3	154349	170799	101372		152939		491082	394803	32736.9	204221		536989	674976	466824	121317	133946	375287	155733	622269	202538
IsMasterProtein	Q8NG08	DNA helicase B OS=Homo sapiens OX=9606 GN=HELB PE=1 SV=2	0.745	1	1	1	2	1	1	1087	123.2	5.87	19					118613	306437			136802	332274	513411	390672		80090.5	149697	42487.8		21076.8					60106.7
IsMasterProtein	P49736	DNA replication licensing factor MCM2 OS=Homo sapiens OX=9606 GN=MCM2 PE=1 SV=4	0.161	1	1	1	9	1	1	904	101.8	5.52	121	3.05212e+06	8.90476e+06	4.7379e+06	1.08209e+07	1.30737e+06	118834	2.07748e+06	4.12863e+06	4.43656e+06	1.10018e+06		13132132	21907.7	4755842		7.97498e+06	1.86799e+07	7.39772e+06	4.87101e+06	7.83458e+06	2.75516e+07	124490	220721	60493.3
IsMasterProtein	O60870	DNA/RNA-binding protein KIN17 OS=Homo sapiens OX=9606 GN=KIN PE=1 SV=2	0.024	3	1	1	26	1	1	393	45.3	8.95	386	989505	1.40814e+06	2.80183e+06	1.76081e+06	3414284	8174829	3.64606e+06	2796708	4995387	10906808	11599946	8476094	782336	2.12705e+06	2650929	5.09429e+06	2.88887e+06	3.72252e+06	1.08729e+06	1.91944e+06	2.43013e+06	471200	5010890	1.73387e+06
IsMasterProtein	Q8TBM8	DnaJ homolog subfamily B member 14 OS=Homo sapiens OX=9606 GN=DNAJB14 PE=1 SV=1	0.611	3	1	1	1	1	1	379	42.5	8.59	22					137249		56908.4		74057	88545.7		172521											50405.6
IsMasterProtein	Q9UKB3	DnaJ homolog subfamily C member 12 OS=Homo sapiens OX=9606 GN=DNAJC12 PE=1 SV=1	0.598	4	1	1	5	1	1	198	23.4	5.71	26	79609.5	244533	140207	180479	1.15573e+06	1215191	431644	229083	395528	830176	859174	609562	84585.6	206221	285522	1.15018e+06	2.93504e+06	350350	239114	1.07517e+06	931401		112637	70633.7
IsMasterProtein	O60762	Dolichol-phosphate mannosyltransferase subunit 1 OS=Homo sapiens OX=9606 GN=DPM1 PE=1 SV=1	0.156	3	1	1	8	1	1	260	29.6	9.57	129				155160	356064	533035	227719		219333	432054	1376824	1.20976e+06	101071	215754	496637	129311	201681	210442	122565	144439	305613	61408.1	153520	164928
IsMasterProtein	Q9Y673	Dolichyl-phosphate beta-glucosyltransferase OS=Homo sapiens OX=9606 GN=ALG5 PE=1 SV=1	0.014	2	1	1	20	0	1	324	36.9	9.28	576	7473055	15630642	1.80879e+07	1.10786e+06	7.03936e+07	1.33546e+08	31604760	37997772	8.0116e+07	4.47983e+06	8.93901e+08	1.09784e+07	2.02821e+07	3.251e+07	5.91452e+07	56111624	1.29195e+08	8.05137e+07	3.54984e+07	5.90932e+07	36327924	10997172	6.79541e+07	6.48168e+07
IsMasterProtein	O14733	Dual specificity mitogen-activated protein kinase kinase 7 OS=Homo sapiens OX=9606 GN=MAP2K7 PE=1 SV=2	0.096	2	1	1	28	1	1	419	47.5	9.16	210	1.43174e+06	4.81052e+06	4.39711e+06	1.17565e+07	1.60127e+07	2.84566e+07	1.25798e+07	5.79688e+06	9.25128e+06	2.49531e+07	2.77923e+07	4.19613e+07	4.13853e+06	8.82344e+06	1.13651e+07	7.39809e+06	8.83788e+06	7.73969e+06	3.39201e+06	5.60955e+06	1.41908e+07	1.62944e+06	3.60251e+06	3.01758e+06
IsMasterProtein	Q6XZF7	Dynamin-binding protein OS=Homo sapiens OX=9606 GN=DNMBP PE=1 SV=1	1.102	1	1	1	1	0	1	1577	177.2	5.39	14	319296	1.20357e+06	1143982	1.27663e+06	1.42436e+06	5.14448e+06	639810		1.50859e+06	3.03462e+06	4.01558e+06	4742706	368771	749066	1.25735e+06	315084	197087	743555	45668	504122	430056	251740	740727	558381
IsMasterProtein	O60313	Dynamin-like 120 kDa protein, mitochondrial OS=Homo sapiens OX=9606 GN=OPA1 PE=1 SV=3	0.574	1	1	1	3	0	1	960	111.6	7.87	27		28882.3			61390.8	88105.1	34546.3				172058						107097				90419.3	39817.1	96897.9	94023.5
IsMasterProtein	Q6ZR08	Dynein heavy chain 12, axonemal OS=Homo sapiens OX=9606 GN=DNAH12 PE=2 SV=2	0.939	0	1	1	1	1	1	3092	356.7	6.19	17	205198	185978	714709	309716	807143	2485535	653552		2.28186e+06	4.73534e+06	3.95967e+06	544335	437915	1.11133e+06	611880	498179	258213	891591	537393	220099	942482	354785	2.92652e+06	1.0203e+06
IsMasterProtein	Q8WXX0	Dynein heavy chain 7, axonemal OS=Homo sapiens OX=9606 GN=DNAH7 PE=1 SV=2	0.448	0	1	1	1	1	1	4024	460.9	6	38												472073
IsMasterProtein	Q96M86	Dynein heavy chain domain-containing protein 1 OS=Homo sapiens OX=9606 GN=DNHD1 PE=2 SV=2	0.805	0	1	1	1	1	1	4753	533.3	6.71	18	687746	2.26657e+06	1.95986e+06	1.11644e+06	2.22571e+06	5.57945e+06	2846783		5494606	5.23716e+06	7.87066e+06	5.66508e+06	746301	1.66908e+06	2.3685e+06	2.42722e+06	2914624	3.51923e+06	1.17542e+06	1.78256e+06	2.24943e+06	422798	3008959	1.26515e+06
IsMasterProtein	P11532	Dystrophin OS=Homo sapiens OX=9606 GN=DMD PE=1 SV=3	0.836	0	1	1	1	1	1	3685	426.5	5.88	18	48310.8												167788		493755	37864.5										Acetyl [N-Term]
IsMasterProtein	Q9ULT8	E3 ubiquitin-protein ligase HECTD1 OS=Homo sapiens OX=9606 GN=HECTD1 PE=1 SV=3	0.798	1	1	1	1	0	1	2610	289.2	5.35	18		61384.8	85941.4	133080	97971.2	207469			273497	1.31018e+06	1.36142e+06	1.55909e+06		124460	189978	164747		80840.2					68901.9			Acetyl [N-Term]
IsMasterProtein	Q00987	E3 ubiquitin-protein ligase Mdm2 OS=Homo sapiens OX=9606 GN=MDM2 PE=1 SV=1	1.1	1	1	1	1	1	1	491	55.2	4.69	14	305770												177886	34464.9	122689
IsMasterProtein	Q7Z6J0	E3 ubiquitin-protein ligase SH3RF1 OS=Homo sapiens OX=9606 GN=SH3RF1 PE=1 SV=2	0.699	1	1	1	1	0	1	888	93.1	8.54	19				746438		1.99849e+06				1.21067e+06		1.13623e+06		73730.8	110442	57761.3
IsMasterProtein	Q5T4S7	E3 ubiquitin-protein ligase UBR4 OS=Homo sapiens OX=9606 GN=UBR4 PE=1 SV=1	0.658	0	1	2	2	2	2	5183	573.5	6.04	24		52644.8	52878.8		193446	372842	207434		110890				53052.4	76495.2	127604	77464.7	63933.4	85479.6
IsMasterProtein	Q8N3D4	EH domain-binding protein 1-like protein 1 OS=Homo sapiens OX=9606 GN=EHBP1L1 PE=1 SV=2	1.112	1	1	1	1	1	1	1523	161.8	4.83	14	296412	322628	248537	418292	1.08899e+06	798297	331690		765002	1940555	1.5457e+06	1.28064e+06	978085	516567	1.54504e+06	897298	508849	446247	575879	238241	625759	460412	650224	363152
IsMasterProtein	Q92817	Envoplakin OS=Homo sapiens OX=9606 GN=EVPL PE=1 SV=3	0.257	0	1	1	4	1	1	2033	231.5	6.96	76		11444.3	20222.4		503898	700821	153801		10652.1	426074	695641	431955	77520.7	39124	296390		46867.8	60431.8	24101.3	29814.1	112582	28393.2		83173.2
IsMasterProtein	Q15768	Ephrin-B3 OS=Homo sapiens OX=9606 GN=EFNB3 PE=1 SV=1	0.639	4	1	1	1	1	1	340	35.8	8.6	22			61972.2		51817			2.24467e+06	130526		308486	334791												51211.6
IsMasterProtein	Q9UBC2	Epidermal growth factor receptor substrate 15-like 1 OS=Homo sapiens OX=9606 GN=EPS15L1 PE=1 SV=1	0.956	1	1	1	1	0	1	864	94.2	5.11	16			56550.9		50308	231560	76139.6		52876.2	186916	301255			100457		182662	389608	375355	69071.8	82869.1	292966	61619.1	301665	23568.2
IsMasterProtein	Q9NZC4	ETS homologous factor OS=Homo sapiens OX=9606 GN=EHF PE=2 SV=1	0.958	3	1	1	1	0	1	300	34.9	7.3	16		96513.8	146827	146246	182927	370859	220711	192066	381195	551085	256566	1.32117e+06	74661.7	54738.5	187554	78049		80818.7			71930.9		106737	47687
IsMasterProtein	O75822	Eukaryotic translation initiation factor 3 subunit J OS=Homo sapiens OX=9606 GN=EIF3J PE=1 SV=2	0.148	4	1	1	12	1	1	258	29	4.83	142	2536495	2.85698e+06	2445472					2.70544e+06	3378534					3.20332e+06		3.71895e+06	3.16914e+06	3.09548e+06	3.53328e+06	2827268	3.1439e+06
IsMasterProtein	Q04637	Eukaryotic translation initiation factor 4 gamma 1 OS=Homo sapiens OX=9606 GN=EIF4G1 PE=1 SV=4	0.738	0	1	1	1	1	1	1599	175.4	5.33	19	153366			165917	495510	940361		1379291		228509	2.89913e+06	1.46155e+06	192019	369675	368981	149935	196565	175207	76566.1	185840	418702			62951.7
IsMasterProtein	O60645	Exocyst complex component 3 OS=Homo sapiens OX=9606 GN=EXOC3 PE=1 SV=3	0.877	1	1	1	1	0	1	745	85.5	6.29	17	69596.7	274215	177631	125669	142917	411878	209471		262616	575862	417120	1.80255e+06	43865.4	341654	364754	289852	258442	217403		142094	265540	45823	260974	122337
IsMasterProtein	Q9Y2D4	Exocyst complex component 6B OS=Homo sapiens OX=9606 GN=EXOC6B PE=1 SV=3	0.633	1	1	1	3	0	1	811	94.1	6.46	22	80689.4	257039	84008.3		325019	482819	125021		170786	392056	212987	400733	36836	56520.7	101366		85268.9	92925.4	47003.6		174245	147251	72550	441248
IsMasterProtein	Q4G163	F-box only protein 43 OS=Homo sapiens OX=9606 GN=FBXO43 PE=1 SV=3	1.124	3	1	1	1	1	1	708	78.4	8.07	13				220749	70269	104397	132111		149916											41355.4	48137.9	52210	87095.3
IsMasterProtein	Q9NVI1	Fanconi anemia group I protein OS=Homo sapiens OX=9606 GN=FANCI PE=1 SV=4	0.613	1	1	1	1	1	1	1328	149.2	6.74	22	7991.16	41048	23067.5		773700	799763	65179.9		11149.3	1.15239e+06	619029	409897	51945.7		81513.7	28251.5			11984.7	17631.8	43181.8			122925
IsMasterProtein	P02671	Fibrinogen alpha chain OS=Homo sapiens OX=9606 GN=FGA PE=1 SV=2	0	52	1	51	1912	47	47	866	94.9	6.01	59085	1.91906e+07	5.82068e+07	6.47088e+07	5.2174e+07	9.87742e+07	2.72607e+08	2.29391e+08	5.49939e+07	1.39053e+08	3.41788e+08	3.91844e+08	4.00068e+08	2.79839e+07	4.82707e+07	6.23305e+07	1.57485e+08	2.01067e+08	1.57388e+08	6.55511e+07	1.21995e+08	1.41757e+08	1.2186e+07	9.49683e+07	3.63953e+07
IsMasterProtein	P02675	Fibrinogen beta chain OS=Homo sapiens OX=9606 GN=FGB PE=1 SV=2	0	65	1	32	1585	17	18	491	55.9	8.27	61508	1.30061e+07	3.51261e+07	4.72838e+07	5.2611e+07	7.39611e+07	2.33386e+08	1.44413e+08	5.92757e+07	7.69493e+07	3.11552e+08	3.67122e+08	3.5945e+08	1.94002e+07	4.10126e+07	6.67626e+07	1.28553e+08	1.55432e+08	1.22935e+08	4.26494e+07	8.42651e+07	1.1418e+08	1.03623e+07	7.89849e+07	2.99539e+07
IsMasterProtein	P02679	Fibrinogen gamma chain OS=Homo sapiens OX=9606 GN=FGG PE=1 SV=3	0	69	1	31	1067	23	23	453	51.5	5.62	36222	1.76008e+07	6.71996e+07	5.65424e+07	3.62722e+07	9.93093e+07	2.72624e+08	1.51829e+08	6.46512e+07	1.16554e+08	2.90426e+08	4.42618e+08	2.49107e+08	2.25156e+07	5.9035e+07	7.61846e+07	1.46611e+08	2.82848e+08	1.71022e+08	8.34741e+07	1.63197e+08	2.82916e+08	1.9293e+07	1.39003e+08	3.70549e+07
IsMasterProtein	P02751	Fibronectin OS=Homo sapiens OX=9606 GN=FN1 PE=1 SV=4	0	30	1	52	945	32	32	2386	262.5	5.71	33182	1.7132e+06	4.38777e+06	5.78507e+06	1.26933e+06	2.54991e+06	4.58039e+06	2.44502e+06	1.16616e+06	2.81025e+06	5.4946e+06	4.70432e+06	6.24001e+06	559585	3.38085e+06	3.36069e+06	1.64319e+06	1.89897e+06	1.00963e+06	477351	955269	2.29597e+06	288970	1.35459e+06	532509
IsMasterProtein	O75636	Ficolin-3 OS=Homo sapiens OX=9606 GN=FCN3 PE=1 SV=2	0.466	3	1	1	2	1	1	299	32.9	6.67	36	25990.1	58895.5	34189.2							185122
IsMasterProtein	P20930	Filaggrin OS=Homo sapiens OX=9606 GN=FLG PE=1 SV=3	0.192	1	1	2	3	2	2	4061	434.9	9.25	91	52926	80851.3								154172			20242						19894.3			28103.6		37962.1
IsMasterProtein	Q5D862	Filaggrin-2 OS=Homo sapiens OX=9606 GN=FLG2 PE=1 SV=1	0.157	1	1	2	4	2	2	2391	247.9	8.31	136	140680	71526.9	25735.1				32106.8		49731.6	428965			41967.6		443399	34165.6	27373.1	27529.3	94223.3		31087.8	85091.7		112176
IsMasterProtein	Q14315	Filamin-C OS=Homo sapiens OX=9606 GN=FLNC PE=1 SV=3	0.074	2	1	5	15	0	1	2725	290.8	5.97	249		51998.6	66735.8	195426	435823	661613	320721		221851	468176	715817	601144	94259.2	187656	198048	149648	195062	117185		104542	326395
IsMasterProtein	Q5T1M5	FK506-binding protein 15 OS=Homo sapiens OX=9606 GN=FKBP15 PE=1 SV=2	0.516	1	1	1	2	1	1	1219	133.5	5.2	30		62814.4				76443.6		10864			1.19184e+06				32546		40770.1
IsMasterProtein	P0C091	FRAS1-related extracellular matrix protein 3 OS=Homo sapiens OX=9606 GN=FREM3 PE=3 SV=2	0.438	1	1	1	3	1	1	2139	238	5.33	40	50384.3	62669.9	48152.5						72916.3								29227.2		49831.1		59850.9	56458.2
IsMasterProtein	Q9NWZ8	Gem-associated protein 8 OS=Homo sapiens OX=9606 GN=GEMIN8 PE=1 SV=1	0.496	5	1	1	3	1	1	242	28.6	6.8	33							278154		409270	1.0881e+06	1.40848e+06	2.07135e+06		562947	482979	431186	111360	273341		104393	237130		166306
IsMasterProtein	Q6UXU4	Germ cell-specific gene 1-like protein OS=Homo sapiens OX=9606 GN=GSG1L PE=1 SV=2	0.779	3	1	1	1	1	1	331	36.8	7.05	18	294960	1.03857e+06	715934	908613	1.32382e+06	2.89944e+06	1046201		1800320	1529899	2337457	2.56552e+06	558329	1.38873e+06	1.53988e+06	558562	469091	946756	225273	411305	699599	399430	796080	642796
IsMasterProtein	Q13002	Glutamate receptor ionotropic, kainate 2 OS=Homo sapiens OX=9606 GN=GRIK2 PE=1 SV=1	1.077	1	1	1	1	0	1	908	102.5	7.9	14			16918.1					943475	169296					135117		79238.6	84883.4	104234
IsMasterProtein	Q5RHP9	Glutamate-rich protein 3 OS=Homo sapiens OX=9606 GN=ERICH3 PE=2 SV=1	0.003	0	1	1	57	0	1	1530	168.4	4.88	1060	37356520	1.71842e+08	1.26612e+08	1.90218e+08	3.07769e+08	5.85345e+08	1.35759e+08	1.4109e+08	2.89085e+08	5.04084e+08	5.97916e+08	5.97405e+08	1.1921e+08	2.6904e+08	3.58844e+08	1.2432e+08	7.02819e+07	1.06417e+08	29950650	5.33307e+07	1.72457e+08	4.65685e+07	1.51617e+08	1.06248e+08
IsMasterProtein	Q9H0J4	Glutamine-rich protein 2 OS=Homo sapiens OX=9606 GN=QRICH2 PE=1 SV=1	0.671	0	1	1	1	1	1	1663	180.7	6.73	20		12039.8					56596.2		70442.2	81603.7	105987	64196				20849.1		23124		8096.29	16315.4
IsMasterProtein	Q03013	Glutathione S-transferase Mu 4 OS=Homo sapiens OX=9606 GN=GSTM4 PE=1 SV=3	0.575	3	1	1	2	0	1	218	25.5	5.9	27					108721	126947	66134.2		13435.8		50466.6	60062.8	26052	16826.5	72140.1	10711.9	6733.73	15122.4			31190.1	41906.4		46487.3
IsMasterProtein	P11216	Glycogen phosphorylase, brain form OS=Homo sapiens OX=9606 GN=PYGB PE=1 SV=5	0.024	8	1	6	16	0	1	843	96.6	6.86	429						892715							53928.4	43599.7	971334
IsMasterProtein	Q99062	Granulocyte colony-stimulating factor receptor OS=Homo sapiens OX=9606 GN=CSF3R PE=1 SV=1	0.774	1	1	1	2	1	1	836	92.1	6.18	18	92188	113998	317552											334738		241605	68690.7	642182	117202	65501.4	227993
IsMasterProtein	P62826	GTP-binding nuclear protein Ran OS=Homo sapiens OX=9606 GN=RAN PE=1 SV=3	0.584	8	1	2	2	1	2	216	24.4	7.49	26	10721.9	46996.8	14861																				19319.7
IsMasterProtein	P55042	GTP-binding protein RAD OS=Homo sapiens OX=9606 GN=RRAD PE=1 SV=2	0.675	4	1	1	1	1	1	308	33.2	8.88	20					285146	108950	58407.8		113086		361265	216843	94559.3	38356	103364	44012.1							55832.9
IsMasterProtein	P01116	GTPase KRas OS=Homo sapiens OX=9606 GN=KRAS PE=1 SV=1	0.438	12	1	2	3	0	2	189	21.6	6.77	40	99111.4	61673.8	81234.1		76749.3																	61589.6
IsMasterProtein	Q8TBN0	Guanine nucleotide exchange factor for Rab-3A OS=Homo sapiens OX=9606 GN=RAB3IL1 PE=1 SV=1	0.633	2	1	1	2	0	1	382	42.6	6.47	25	75814.5	152936	427049				541261		655282	1640480	1.3198e+06	2.79735e+06	313102	397549	1.1227e+06	195396	72268.6	389819				154320	283483	211754
IsMasterProtein	P63218	Guanine nucleotide-binding protein G(I)/G(S)/G(O) subunit gamma-5 OS=Homo sapiens OX=9606 GN=GNG5 PE=1 SV=3	0.306	29	1	2	4	2	2	68	7.3	9.85	64	48905.3	70681.5	71691.4		56479.4									55631	59116.5							25575.6	50284.4	37498.2
IsMasterProtein	Q03113	Guanine nucleotide-binding protein subunit alpha-12 OS=Homo sapiens OX=9606 GN=GNA12 PE=1 SV=4	0.157	3	1	1	7	0	1	381	44.3	9.83	125	231740	222926	394104			218350			135405				178223	261515						46935.4	97301.8	260860	177241	55295.3
IsMasterProtein	P00738	Haptoglobin OS=Homo sapiens OX=9606 GN=HP PE=1 SV=1	0	44	1	23	441	10	10	406	45.2	6.58	12739	528926	1.37919e+06	2.25908e+06	5.80684e+06	2.27479e+07	2.57575e+07	1.12727e+07		8.16634e+06	1.19933e+07	2.37674e+07	1.54913e+07	1.21038e+06	3.38257e+06	4.06683e+06	2.60843e+07	7.26173e+07	9.8475e+06	6.74722e+06	2.89107e+07	1.85604e+07	840004	2.85191e+06	1.08994e+06
IsMasterProtein	P00739	Haptoglobin-related protein OS=Homo sapiens OX=9606 GN=HPR PE=2 SV=2	0	29	1	14	228	2	2	348	39	7.09	6610						145610			33565.7		172919			35875.5									53542.1
IsMasterProtein	Q99871	HAUS augmin-like complex subunit 7 OS=Homo sapiens OX=9606 GN=HAUS7 PE=1 SV=3	1.057	2	1	1	1	1	1	368	40.8	4.83	15	4854755	5.49279e+06	286098		6.35824e+06	7258454	725849		1653589	41375.3	74239.2		15831.8	582943	426350	653856	175932	433248	486642	93224.7	657150	559606	976074	5.74792e+06
IsMasterProtein	Q9H583	HEAT repeat-containing protein 1 OS=Homo sapiens OX=9606 GN=HEATR1 PE=1 SV=3	1.004	0	1	1	1	1	1	2144	242.2	6.54	15	1.18703e+06	819225	3.84605e+06	3.32016e+06	2.7458e+06	6.85619e+06	2088136		10687200	42045308	40514764	35846584	1.2567e+06	1.9948e+06	4.88802e+06	3.26675e+06	343740	5130673	410479	741935	1.02671e+06	726250	2.57312e+06	3.13027e+06
IsMasterProtein	O43301	Heat shock 70 kDa protein 12A OS=Homo sapiens OX=9606 GN=HSPA12A PE=1 SV=2	0.883	2	1	1	4	0	1	675	74.9	6.77	17		22699.4	59146.8		124764	480792	243024		329776	275686	545973	142043		78293.6	39493.7	286102	282581	216990	95414.1	184811	244801		60854.1	40935.9
IsMasterProtein	P11142	Heat shock cognate 71 kDa protein OS=Homo sapiens OX=9606 GN=HSPA8 PE=1 SV=1	0	48	1	27	286	0	23	646	70.9	5.52	9343	319664	611823	527067	294300	841665	931075	743567		742621	760838	621891	636705	739572	794627	1.33443e+06	252398	231254	339363	176028	248272	621442	8.42782e+06	453081	611544
IsMasterProtein	Q14527	Helicase-like transcription factor OS=Homo sapiens OX=9606 GN=HLTF PE=1 SV=2	0.404	1	1	1	2	1	1	1009	113.9	8.6	44	263114	346071	771478	1.50294e+06	3.58223e+06	7.86505e+06	2.81997e+06		1.99685e+06	4880649	9237108	12285828	538175	1.99721e+06	3814915	2.18661e+06	1.58355e+06	1.40276e+06	511262	1.08244e+06	2.84408e+06	356197	753143	356845
IsMasterProtein	Q8NDA2	Hemicentin-2 OS=Homo sapiens OX=9606 GN=HMCN2 PE=2 SV=3	0.843	0	1	1	1	1	1	5059	541.6	5.87	18				57671.6	381741	188678	49955.1							16538.1	185927							60024.8	165417	62414.8
IsMasterProtein	P69905	Hemoglobin subunit alpha OS=Homo sapiens OX=9606 GN=HBA1 PE=1 SV=2	0.003	30	1	5	55	2	2	142	15.2	8.68	1198				83998.7				4.31298e+06		19950						10186			6929.56			15437.5
IsMasterProtein	P68871	Hemoglobin subunit beta OS=Homo sapiens OX=9606 GN=HBB PE=1 SV=2	0.003	27	1	4	68	1	2	147	16	7.28	1050				123577												183474	7896.52		79998.6				27739.5
IsMasterProtein	P02790	Hemopexin OS=Homo sapiens OX=9606 GN=HPX PE=1 SV=2	0.003	15	1	7	77	5	5	462	51.6	7.02	1257	48482.3	47281.7	152673	337900	240269	789922	392826	72898	514223	2.33692e+06	4143575	2.3193e+06	311958	244021	240635	477415	126028	686658	85585.8	106375	236669	89132.7	255749	125589
IsMasterProtein	P05546	Heparin cofactor 2 OS=Homo sapiens OX=9606 GN=SERPIND1 PE=1 SV=3	0.005	11	1	6	35	5	5	499	57	6.9	800			229465	162845	94336	288456	245597		30538.5	360897	263882	566728	31346.2	37684.7	70107.8	263892	255704	164730	34834.6	69146.9	65646.5	93040.7	306916	248129
IsMasterProtein	Q04756	Hepatocyte growth factor activator OS=Homo sapiens OX=9606 GN=HGFAC PE=1 SV=1	0.179	4	1	2	2	0	2	655	70.6	7.24	95										207891	379254	175741
IsMasterProtein	P04196	Histidine-rich glycoprotein OS=Homo sapiens OX=9606 GN=HRG PE=1 SV=1	0	23	1	11	84	11	11	525	59.5	7.5	2896		16691		194080	254279	424105	463473	54585.6	190729	2.43924e+06	2.97174e+06	651680	146354	235049	446653	572383	173019	249843	220048	131461	239831	555547	1.10208e+06	35725.6
IsMasterProtein	P84243	Histone H3.3 OS=Homo sapiens OX=9606 GN=H3F3A PE=1 SV=2	0.348	5	1	1	3	0	1	136	15.3	11.27	52		203020	354173			84002.2		203477	190143		159285			161144				178611	172575		299949	122228		149329
IsMasterProtein	P62805	Histone H4 OS=Homo sapiens OX=9606 GN=HIST1H4A PE=1 SV=2	0.152	29	1	3	6	3	3	103	11.4	11.36	140	12291.9	55304.4	98633.5			20518.4			40198.2					12764.2	27421.2		28091	18521.2		14517.3	197050
IsMasterProtein	Q9H9B1	Histone-lysine N-methyltransferase EHMT1 OS=Homo sapiens OX=9606 GN=EHMT1 PE=1 SV=4	0.955	0	1	1	1	1	1	1298	141.4	5.76	16		7848.47			1.42594e+06	3.05362e+06	332074	27149.8	39320.2	2.74958e+06	8378523	1.32898e+06	186086		523593							66700.4	857487	467163
IsMasterProtein	Q86YZ3	Hornerin OS=Homo sapiens OX=9606 GN=HRNR PE=1 SV=2	0.005	12	1	11	32	11	11	2850	282.2	10.04	763	155293	129593	23773.6		309300	445596	220075		72053		11459		122545	16271	31781.2	125044	157934	41236.5	54195.4	57897.2	97052.2	289695	29923.5	264098
IsMasterProtein	P01857	Immunoglobulin heavy constant gamma 1 OS=Homo sapiens OX=9606 GN=IGHG1 PE=1 SV=1	0.601	2	1	1	1	0	1	330	36.1	8.19	23	28972.6	107436	147485
IsMasterProtein	P0DOX6	Immunoglobulin mu heavy chain OS=Homo sapiens OX=9606 PE=1 SV=2	0.089	6	1	3	5	0	3	576	63.4	7.87	213	14809.9	112765	85529.6
IsMasterProtein	Q6WRI0	Immunoglobulin superfamily member 10 OS=Homo sapiens OX=9606 GN=IGSF10 PE=1 SV=1	0.495	1	1	1	3	1	1	2623	290.7	9.13	32								90038.2
IsMasterProtein	P52292	Importin subunit alpha-1 OS=Homo sapiens OX=9606 GN=KPNA2 PE=1 SV=1	0.573	2	1	1	2	1	1	529	57.8	5.4	27								82577.8
IsMasterProtein	P19827	Inter-alpha-trypsin inhibitor heavy chain H1 OS=Homo sapiens OX=9606 GN=ITIH1 PE=1 SV=3	0	31	1	21	401	21	21	911	101.3	6.79	16598	405656	491354	969918	2.78853e+06	1.94394e+06	5.06621e+06	3.78424e+06	1.40423e+06	1.95002e+06	9.27606e+06	1.12726e+07	9675582	749902	1.37625e+06	1.75086e+06	3156905	1.7123e+06	2.73181e+06	663812	1.34102e+06	2.1664e+06	956687	2.84766e+06	1.42583e+06
IsMasterProtein	P19823	Inter-alpha-trypsin inhibitor heavy chain H2 OS=Homo sapiens OX=9606 GN=ITIH2 PE=1 SV=2	0	45	1	35	567	26	26	946	106.4	6.86	17172	354289	764156	1.30666e+06	4.05142e+06	2.82791e+06	7.89667e+06	7737580	1.2222e+06	2.2705e+06	2.09399e+07	1.42369e+07	1.74667e+07	1.64121e+06	2.54935e+06	2.93322e+06	4.1192e+06	2.09893e+06	4214558	850821	1.40642e+06	2.845e+06	1.22538e+06	5.04767e+06	2.70815e+06
IsMasterProtein	Q06033	Inter-alpha-trypsin inhibitor heavy chain H3 OS=Homo sapiens OX=9606 GN=ITIH3 PE=1 SV=2	0	20	1	14	127	8	8	890	99.8	5.74	3078		23454.8	68547.2	30143.2	114363	172081	173591	35551.8	135742	971527	885522	576985	66558.1	73870.3	74002.1	324727	164708	289981	54068.7	114140	270613	91323	424144	178479
IsMasterProtein	Q14624	Inter-alpha-trypsin inhibitor heavy chain H4 OS=Homo sapiens OX=9606 GN=ITIH4 PE=1 SV=4	0	17	1	13	95	11	11	930	103.3	6.98	3244	24234.8	21807.7	76830.6	61429	52085.5	238309	187815	33004.7	182383	829794	1.10244e+06	1.24445e+06	20141.6	40048.3	53707.8	319723	123768	386921	43311.1	87564.9	153689	384254	382024	745129
IsMasterProtein	Q8NEV9	Interleukin-27 subunit alpha OS=Homo sapiens OX=9606 GN=IL27 PE=1 SV=2	0.658	3	1	1	1	1	1	243	27.5	6.65	24										204945	251508	2.32873e+06
IsMasterProtein	P48200	Iron-responsive element-binding protein 2 OS=Homo sapiens OX=9606 GN=IREB2 PE=1 SV=4	0.646	1	1	1	1	1	1	963	105	7.05	21			55296.6						90007.3	126681	192419	267574		95372.9			97062.2	85733.5		50345.2	171820
IsMasterProtein	P13645	Keratin, type I cytoskeletal 10 OS=Homo sapiens OX=9606 GN=KRT10 PE=1 SV=6	0	51	1	33	551	20	28	584	58.8	5.21	21963	4.46256e+06	2.72022e+06	3.27418e+06	2.6738e+06	2.1127e+06	3.67535e+06	3.55241e+06	4.56608e+06	3.43879e+06	1.55064e+07	4.04227e+06	1.25e+06	5.78351e+06	1.5716e+06	1.57726e+07	2.8631e+06	2.98828e+06	3.28647e+06	4.12542e+06	1.5551e+06	2.84648e+06	8.82809e+06	1.96364e+06	7.73563e+06
IsMasterProtein	P13646	Keratin, type I cytoskeletal 13 OS=Homo sapiens OX=9606 GN=KRT13 PE=1 SV=4	0	37	1	17	76	3	12	458	49.6	4.96	2254										43299.9									1.07998e+06		72486
IsMasterProtein	P02533	Keratin, type I cytoskeletal 14 OS=Homo sapiens OX=9606 GN=KRT14 PE=1 SV=4	0	55	1	24	263	4	10	472	51.5	5.16	8957	839736	312069	66392.8	141493	81920.1		209124	89266.7	134035	458445	44415.1	182772	291340	24685.3	412534	244597	114820	36331	210973	97228.7	392600	343179	15216.5	141639
IsMasterProtein	P08779	Keratin, type I cytoskeletal 16 OS=Homo sapiens OX=9606 GN=KRT16 PE=1 SV=4	0	50	1	20	182	8	12	473	51.2	5.05	6033	1.39371e+06	102695	85284.4	434193			22137.4	24318.5	28909.6	1.14165e+06			719659	20213.5	23196.3	36697.5		27479.3	39128	58194.8	170994	389972		83118.2
IsMasterProtein	Q04695	Keratin, type I cytoskeletal 17 OS=Homo sapiens OX=9606 GN=KRT17 PE=1 SV=2	0	36	1	16	129	0	6	432	48.1	5.02	3574	107361	7242.15	9311.35										38355.6		49173.5				22006.6		74445.1	499882		20263.2
IsMasterProtein	P35527	Keratin, type I cytoskeletal 9 OS=Homo sapiens OX=9606 GN=KRT9 PE=1 SV=3	0	58	1	34	587	33	33	623	62	5.24	23912	8.78057e+06	5.18045e+06	983763	1.24571e+06	1.30413e+06	4.25752e+06	2.28677e+06	1.53103e+06	2.78365e+06	7.10109e+06	1.77622e+06	361723	6.07061e+06	707915	4.86173e+06	5.00593e+06	4.61471e+06	615553	3.09856e+06	977839	3.92863e+06	1.26208e+07	968816	1.45608e+07
IsMasterProtein	Q9NSB2	Keratin, type II cuticular Hb4 OS=Homo sapiens OX=9606 GN=KRT84 PE=2 SV=2	0.004	7	1	4	42	2	2	600	64.8	7.56	705														166954
IsMasterProtein	P04264	Keratin, type II cytoskeletal 1 OS=Homo sapiens OX=9606 GN=KRT1 PE=1 SV=6	0	54	1	42	632	27	32	644	66	8.12	21219	1.44251e+07	1.26439e+07	4.92196e+06	7.45382e+06	4.60918e+06	1.02539e+07	1.04889e+07	6.42382e+06	9.92491e+06	4.24982e+07	6901620	3.19363e+06	2.19255e+07	2.70329e+06	1.50096e+07	1.02325e+07	9.16513e+06	4.85909e+06	9.72504e+06	5.59546e+06	1.15632e+07	1.95995e+07	3.082e+06	2.669e+07
IsMasterProtein	Q7Z794	Keratin, type II cytoskeletal 1b OS=Homo sapiens OX=9606 GN=KRT77 PE=2 SV=3	0	14	1	9	107	3	4	578	61.9	5.99	2873	61162.5	54698.4	52599.1							448859					95505.1							31118.2	28469.5
IsMasterProtein	P35908	Keratin, type II cytoskeletal 2 epidermal OS=Homo sapiens OX=9606 GN=KRT2 PE=1 SV=2	0	59	1	39	512	25	25	639	65.4	8	18408	2.70705e+06	750509	2.27027e+06	2.73641e+06	1.7511e+06	2.63996e+06	3.5706e+06	3489236	2.86082e+06	9.51821e+06	4.33758e+06	681847	4.74824e+06	753093	8734424	1.88263e+06	2.52537e+06	1.97736e+06	4.65931e+06	1.02438e+06	1.63112e+06	3.29105e+06	151591	1.29806e+06
IsMasterProtein	P19013	Keratin, type II cytoskeletal 4 OS=Homo sapiens OX=9606 GN=KRT4 PE=1 SV=4	0	34	1	16	86	8	10	534	57.3	6.61	2595			10366.6												46484.5				398470		33220.5	89715.1	199791
IsMasterProtein	P13647	Keratin, type II cytoskeletal 5 OS=Homo sapiens OX=9606 GN=KRT5 PE=1 SV=3	0	40	1	27	315	4	14	590	62.3	7.74	8682	904762	733403	371443	562195	249859	554387	764885	279970	682004	1.8065e+06	295129	52034	1.25349e+06	145959	1.07121e+06	450409	309632	255194	582666	309686	663320	1.46215e+06	177331	1.99705e+06
IsMasterProtein	P02538	Keratin, type II cytoskeletal 6A OS=Homo sapiens OX=9606 GN=KRT6A PE=1 SV=3	0	37	1	23	252	1	2	564	60	8	6279	153998			50619.4						359232		98377.5				24241.5			52975.8	17669.5	133109	91687.6	42021.6
IsMasterProtein	P04259	Keratin, type II cytoskeletal 6B OS=Homo sapiens OX=9606 GN=KRT6B PE=1 SV=5	0	37	1	23	262	2	3	564	60	8	6976	207366			47815.2						148059			17385.6			45993.7	56474.7			17327	22224.4	38173.4
IsMasterProtein	Q8N1N4	Keratin, type II cytoskeletal 78 OS=Homo sapiens OX=9606 GN=KRT78 PE=1 SV=2	0.015	13	1	7	37	4	4	520	56.8	6.02	598	71607.3	20951.3					18590.6		42916.7	144788	33919.9		35213.4		85193.9	22909.2			13275.5			80766.1		48161.7
IsMasterProtein	Q5XKE5	Keratin, type II cytoskeletal 79 OS=Homo sapiens OX=9606 GN=KRT79 PE=1 SV=2	0	12	1	9	132	0	1	535	57.8	7.2	3188	541965	1419213	1.09382e+06	997054	584278	1.93338e+06		1.25729e+06	111683	313275	3.44215e+06	529036		1.17934e+06	866866	1.41009e+06	750979	2.0687e+06	581984	594881	794685	149987	1.74409e+06	513138
IsMasterProtein	Q5T749	Keratinocyte proline-rich protein OS=Homo sapiens OX=9606 GN=KPRP PE=1 SV=1	0.957	1	1	1	1	1	1	579	64.1	8.27	16	124634	68082.4								112210				67856.6	99683				55112.3			109030
IsMasterProtein	Q8N6L1	Keratinocyte-associated protein 2 OS=Homo sapiens OX=9606 GN=KRTCAP2 PE=1 SV=2	0.659	5	1	1	1	1	1	136	14.7	9.61	21				19552	58697.8	254944	57087.7		52211800							49299.4		247875
IsMasterProtein	O14782	Kinesin-like protein KIF3C OS=Homo sapiens OX=9606 GN=KIF3C PE=1 SV=3	0.671	4	1	1	1	1	1	793	89.4	8.22	20										391650	275484				248730
IsMasterProtein	P50748	Kinetochore-associated protein 1 OS=Homo sapiens OX=9606 GN=KNTC1 PE=1 SV=1	0.631	1	1	2	2	2	2	2209	250.6	5.97	22			38900	66757.5	97347.2	259245	135542		130320	153622	402315	430571		81167.1	93135.6	339722	436670	223336	89943.2	143248	646734	68650.3	477595	32075.6
IsMasterProtein	P01042	Kininogen-1 OS=Homo sapiens OX=9606 GN=KNG1 PE=1 SV=2	0	16	1	9	79	9	9	644	71.9	6.81	2318	155005	138658	399553	570812	671022	1.80099e+06	2.10267e+06	866163	1.67783e+06	7.83149e+06	9.09251e+06	8.60596e+06	228030	436605	594444	3.58781e+06	483911	1.13435e+06	442614	548386	907354	416172	2.5606e+06	580108
IsMasterProtein	P22079	Lactoperoxidase OS=Homo sapiens OX=9606 GN=LPO PE=1 SV=2	0.553	1	1	1	1	1	1	712	80.2	8.62	29	13092.4	54451.4	61964.4
IsMasterProtein	P11047	Laminin subunit gamma-1 OS=Homo sapiens OX=9606 GN=LAMC1 PE=1 SV=3	0	6	1	9	84	2	2	1609	177.5	5.12	3030		52342.8	91506.9	43982.2	340034	215335	228806	75530.1	153510	152612	190509	225190	70105.8	168680	371347	78327.9	115058	66125.6	46772.2	59008.1	622568	160560	375694	276816
IsMasterProtein	Q6P1Q0	LETM1 domain-containing protein 1 OS=Homo sapiens OX=9606 GN=LETMD1 PE=1 SV=1	0.179	4	1	1	8	1	1	360	41.8	10.32	103			70057	307758	480015	739823				1.49169e+06	1.61132e+06	1.28509e+06	107401	263499	461825	417632
IsMasterProtein	Q86V48	Leucine zipper protein 1 OS=Homo sapiens OX=9606 GN=LUZP1 PE=1 SV=2	1.076	1	1	1	1	1	1	1076	120.2	8.5	14	542064	509283	2.18056e+06	1.87289e+06	1.18974e+06	4334888	2.09638e+06		2.94144e+06	9029792	10729243	6.8936e+06	568188	1.34341e+06	1.06854e+06	1.36262e+06	315759	939263	408574	535051	713561	356419	3146764	764382
IsMasterProtein	P48059	LIM and senescent cell antigen-like-containing domain protein 1 OS=Homo sapiens OX=9606 GN=LIMS1 PE=1 SV=4	0.398	4	1	2	2	0	2	325	37.2	8.05	46				27639.1	236291	92871.7	22657.8	16157.8	10441.2				48121.5		154234	11929.1	65384.1		11603.1		26555.7	51194.3	54824	41370.5
IsMasterProtein	P31025	Lipocalin-1 OS=Homo sapiens OX=9606 GN=LCN1 PE=1 SV=1	0.163	13	1	2	3	1	2	176	19.2	5.58	109	15191.3						456124		24499.9	193922		287528	30546.1		70411.3
IsMasterProtein	O75145	Liprin-alpha-3 OS=Homo sapiens OX=9606 GN=PPFIA3 PE=1 SV=3	1.043	1	1	1	1	0	1	1194	133.4	5.68	15	32388.8	95975.9	159967	157708	215445	330391	372738	65140.4	15447.3	309925	399574	695648								12790.5	17329.6			38423
IsMasterProtein	Q9Y2F5	Little elongation complex subunit 1 OS=Homo sapiens OX=9606 GN=ICE1 PE=1 SV=5	0.587	0	1	1	2	1	1	2266	247.7	5.48	26	76101.3	160213	200746	350787	235465	698716	278897		170096	3.10521e+06	4.19839e+06	3.25e+06	156384	22274.4	397938						10236.6	72647.3	304734	530222
IsMasterProtein	Q86VI4	Lysosomal-associated transmembrane protein 4B OS=Homo sapiens OX=9606 GN=LAPTM4B PE=1 SV=2	0.325	3	1	1	6	1	1	317	35.1	8.75	58	326272	1.16967e+06	989783	524625	3994571	8.32619e+06	1.76098e+06		1.0628e+06	5734923	5.52331e+06	3.76338e+06	434548	452941	1.47675e+06	412102	347042	587006	153777	442710	1.08813e+06	122034	169384	649614
IsMasterProtein	Q99698	Lysosomal-trafficking regulator OS=Homo sapiens OX=9606 GN=LYST PE=1 SV=3	0.621	0	1	1	1	0	1	3801	428.9	6.61	25	49822.9	49052.3	117286	107819	131624	338550	105467		271773	657837	500726	477683		81090	139112	65472.1	42464.2	69380.4		35152.4			263520
IsMasterProtein	Q2M385	Macrophage-expressed gene 1 protein OS=Homo sapiens OX=9606 GN=MPEG1 PE=2 SV=1	0.653	2	1	1	1	1	1	716	78.5	7.65	21	67492.7	162346	449142	482005	840449	1.36144e+06	699588		709074	508470		990175	361257	533619	630139				76111.9	303878	542035
IsMasterProtein	Q95460	Major histocompatibility complex class I-related gene protein OS=Homo sapiens OX=9606 GN=MR1 PE=1 SV=1	0.292	4	1	1	7	1	1	341	39.3	6.3	65	70918.6	61997.2	241599	112765	619147	1.415e+06	1.73158e+06		442602	2.35286e+06			165476	233826	252630	2.84233e+06	688214	835151	157476	478984	1.2079e+06		268022
IsMasterProtein	P48740	Mannan-binding lectin serine protease 1 OS=Homo sapiens OX=9606 GN=MASP1 PE=1 SV=3	0	20	1	10	110	8	8	699	79.2	5.49	2626	80302.7	149229	133694	329256	929661	1.06517e+06	868910	322159	776032	1.04662e+06	2818075	1.08604e+06	231029	494059	446587	1.07831e+06	669592	876717	439751	291095	933911	154960	413467	334393
IsMasterProtein	O00187	Mannan-binding lectin serine protease 2 OS=Homo sapiens OX=9606 GN=MASP2 PE=1 SV=4	0.186	2	1	2	8	1	1	686	75.7	5.63	88				53305.5	70633.6	137345	30808.5		53490.9	134953	101517	130174	32684	24891.5	51062.6	32383.5	52133.3	97258.1	26805.2	28929.3
IsMasterProtein	P11226	Mannose-binding protein C OS=Homo sapiens OX=9606 GN=MBL2 PE=1 SV=2	0.178	12	1	3	6	1	1	248	26.1	5.49	94							140652										32966.8									Acetyl [N-Term]
IsMasterProtein	O60476	Mannosyl-oligosaccharide 1,2-alpha-mannosidase IB OS=Homo sapiens OX=9606 GN=MAN1A2 PE=1 SV=1	0.495	1	1	1	3	1	1	641	73	7.61	32	224907	724670	735395	1.54752e+06	3086447	6.06476e+06	2.01488e+06	1.11257e+06	1.51785e+06	4217983	5.10593e+06	8429726	1.17845e+06	1.00664e+06	2.12775e+06	1.26825e+06	1.24513e+06	888417	436132	668938	1.91449e+06	258969	564011	565989
IsMasterProtein	Q9NR34	Mannosyl-oligosaccharide 1,2-alpha-mannosidase IC OS=Homo sapiens OX=9606 GN=MAN1C1 PE=1 SV=1	0.159	1	1	1	7	1	1	630	70.9	7.46	127		62738.6	55141					1.24752e+06					46971.5	39993.4	105185				32725.2		69059.2	31271.9
IsMasterProtein	Q9UHV7	Mediator of RNA polymerase II transcription subunit 13 OS=Homo sapiens OX=9606 GN=MED13 PE=1 SV=3	0.633	1	1	1	1	1	1	2174	239.1	5.64	22								2.40339e+06					228012				128953		147706	136635	176691					Acetyl [N-Term]
IsMasterProtein	Q13228	Methanethiol oxidase OS=Homo sapiens OX=9606 GN=SELENBP1 PE=1 SV=2	0.504	2	1	1	1	0	1	472	52.4	6.37	31									107559							50334.9	47131.2	54450.4				84681.7	139523	46070.3
IsMasterProtein	Q96DP5	Methionyl-tRNA formyltransferase, mitochondrial OS=Homo sapiens OX=9606 GN=MTFMT PE=1 SV=2	0.581	2	1	1	2	1	1	389	43.8	9.66	27								217963
IsMasterProtein	P78559	Microtubule-associated protein 1A OS=Homo sapiens OX=9606 GN=MAP1A PE=1 SV=6	0.601	0	1	1	1	1	1	2803	305.3	4.92	23		67636.3	77934.4	56897.6	73271.7	133538	220271		52178.9	178340	108788	195267		24142.1		94369.1	99413.7			141200			57729.8
IsMasterProtein	P10636	Microtubule-associated protein tau OS=Homo sapiens OX=9606 GN=MAPT PE=1 SV=5	0.496	1	1	1	2	1	1	758	78.9	6.71	32	162508	542610	371538	316700	591375	1.30941e+06	394593		923815	682402	1.13887e+06	1.63994e+06	356950	852142	729193	456200	810033	772550	216675	560462	776812	744331	1571361	635656
IsMasterProtein	O95847	Mitochondrial uncoupling protein 4 OS=Homo sapiens OX=9606 GN=SLC25A27 PE=2 SV=1	0.177	2	1	1	3	1	1	323	36	9.07	99	48457.8	115198	133685			181942	78186.2							30106.3		415992	106763	417797	82370.6	53073.5	529605		59751.4
IsMasterProtein	Q8IWA4	Mitofusin-1 OS=Homo sapiens OX=9606 GN=MFN1 PE=1 SV=3	0.175	1	1	1	10	0	1	741	84.1	6.33	105	60525.5	61955.4	93695.9	100862	298055	600904	158765	155276	248990	198382	317150	790679	96203.8	86251.5	298650			59460.7		36743.7	90739	35289.3	65657.5
IsMasterProtein	Q9Y6D9	Mitotic spindle assembly checkpoint protein MAD1 OS=Homo sapiens OX=9606 GN=MAD1L1 PE=1 SV=2	0.405	1	1	1	3	0	1	718	83	5.92	44		40892.3	139046	186038	151789	500030	316258		157759	401887	1.07774e+06	1.22004e+06	65210	203962	139012	425559	158957	272166	103253	198604	387127	79070.7	268373
IsMasterProtein	Q685J3	Mucin-17 OS=Homo sapiens OX=9606 GN=MUC17 PE=1 SV=2	0.696	0	1	1	1	1	1	4493	451.5	4.11	20	6871.36		17866.6	315339	539246	827486	431671		88913.5	2.26772e+06	3.18569e+06	3.90463e+06	202129	45865.9	499806	114248	9806.96	141375	28647.2	11442.2	16768.5	57614.4	371816	407701
IsMasterProtein	Q7Z5P9	Mucin-19 OS=Homo sapiens OX=9606 GN=MUC19 PE=1 SV=3	0.623	0	1	1	3	1	1	8384	804.8	5.01	25	472715	459333	711256	774764	1.11724e+06	1.26701e+06	865505		1.05106e+06	1.88897e+06	2.99345e+06	3.02735e+06	325484	933094	1.94393e+06	758886	818394	788028	887785	949362	805744	381110	1.63465e+06	394072
IsMasterProtein	P01106	Myc proto-oncogene protein OS=Homo sapiens OX=9606 GN=MYC PE=1 SV=1	0.877	3	1	1	1	1	1	439	48.8	5.49	17	155651	88964	271589	471539	1988148	1.7898e+06	1354404		556377	1.35538e+06	2636573	2.12221e+06	235982	516006	1.3459e+06	1242825	237742	296364	86272.3	284958	469248	35451.3	64291.3
IsMasterProtein	P02689	Myelin P2 protein OS=Homo sapiens OX=9606 GN=PMP2 PE=1 SV=3	0.16	9	1	1	5	0	1	132	14.9	9.83	120		36662.5											107974									59620.7
IsMasterProtein	P60660	Myosin light polypeptide 6 OS=Homo sapiens OX=9606 GN=MYL6 PE=1 SV=2	0	67	1	9	94	7	9	151	16.9	4.65	2833	151307	179555	327393	527556	739557	578300	269052	102300	497867				245385	376270	652827	163189	305623	180308	158998	515294	462651	160905	251992	124218
IsMasterProtein	O14950	Myosin regulatory light chain 12B OS=Homo sapiens OX=9606 GN=MYL12B PE=1 SV=2	0.005	40	1	6	35	0	3	172	19.8	4.84	815	22685	19875.6	44555.9		143464	66860.2			86679.8		42474.5			21281.8	25398.4		78804.3		30920.5	26001	90065.3
IsMasterProtein	Q96PD5	N-acetylmuramoyl-L-alanine amidase OS=Homo sapiens OX=9606 GN=PGLYRP2 PE=1 SV=1	0.378	5	1	2	2	2	2	576	62.2	7.55	50				60099.3		99033.8	83834.5		41208.5	303525	315699	359582				56537.9		67077.9					75555.5	43476
IsMasterProtein	Q96PH1	NADPH oxidase 5 OS=Homo sapiens OX=9606 GN=NOX5 PE=1 SV=1	0.621	1	1	1	1	1	1	765	86.4	8.59	25	88224.8	68428	211581	332285	981959	2091746	862085		614287	1.26514e+06	2.3016e+06	2.99063e+06	81030.8	427715	969658	630734	257964	199710	74397	134654	517335	74882.5	93143.3	63934.4
IsMasterProtein	O76041	Nebulette OS=Homo sapiens OX=9606 GN=NEBL PE=1 SV=1	0.265	1	1	2	5	2	2	1014	116.4	7.99	70	133521	436920	303978	439618	1.19904e+06	1.97164e+06	2.08127e+06		1.90455e+06			2.25667e+06	299254	447259	856572	1237982	1.35626e+06	1.22625e+06	1774013	766103	1930920	526997	847929	1.21472e+06
IsMasterProtein	Q09666	Neuroblast differentiation-associated protein AHNAK OS=Homo sapiens OX=9606 GN=AHNAK PE=1 SV=2	0.254	1	1	3	6	3	3	5890	628.7	6.15	78	24721.3	126555	74254.2	180754	261497	585601	256817		172815	270690	816768	748197	175273	365646	395662	218743	159761	257156	88120.4	119105	333616	114462	250123	116452
IsMasterProtein	P07197	Neurofilament medium polypeptide OS=Homo sapiens OX=9606 GN=NEFM PE=1 SV=3	0.864	1	1	1	1	1	1	916	102.4	4.91	17	49734.7	122419	109022	99751.2	148015	278314	91631.1		98377.2	300764	212580	290229	62733.2	42418.2	200714
IsMasterProtein	Q14697	Neutral alpha-glucosidase AB OS=Homo sapiens OX=9606 GN=GANAB PE=1 SV=3	0.159	4	1	3	7	0	3	944	106.8	6.14	118			27006.4	15902.8	73495.6	77055.5				17754.4	284852	78344.4	14827	71106.9	99410.2	40767.4	31525.9	29124.3		18705.4	44015.2	8311.83
IsMasterProtein	Q9BYH8	NF-kappa-B inhibitor zeta OS=Homo sapiens OX=9606 GN=NFKBIZ PE=1 SV=1	0.024	1	1	1	29	0	1	718	78	6.62	400	13874676	21230930	32262690	1.44464e+07	60410441	9.21501e+07	3.66989e+07	2.71571e+07	5.36736e+07	2.59884e+07	57114432	6.14796e+07	3.52141e+07	3.67984e+07	3.43743e+07	2.77302e+07	2.90088e+07	28196872	1.35506e+07	23273178	45135612	2.77691e+07	4.89904e+07	2.21483e+07
IsMasterProtein	P14543	Nidogen-1 OS=Homo sapiens OX=9606 GN=NID1 PE=1 SV=3	0.014	4	1	4	35	1	1	1247	136.3	5.29	582											75703.4			53005.1			43259.8				38099.7
IsMasterProtein	P05114	Non-histone chromosomal protein HMG-14 OS=Homo sapiens OX=9606 GN=HMGN1 PE=1 SV=3	0.344	22	1	2	3	2	2	100	10.7	9.6	53			40857.9						216187	546903	621348	283313						48174.3
IsMasterProtein	P05204	Non-histone chromosomal protein HMG-17 OS=Homo sapiens OX=9606 GN=HMGN2 PE=1 SV=3	0.322	8	1	1	7	0	1	90	9.4	9.99	61	31052.8	38584.2	44869.7						74807.4					47661.3		88338.1	70033.8	38070.4	58851.9	20458	126272
IsMasterProtein	P23497	Nuclear autoantigen Sp-100 OS=Homo sapiens OX=9606 GN=SP100 PE=1 SV=3	0.164	1	1	1	12	0	1	879	100.4	8.22	109	327868	485088	222306	17047.8	493174	184329	49819.2	60265.8	92595.6	86232.2	479812		358412	193057	376493	101030	240432	167799	123433	268896	440638	541025	674888	763112
IsMasterProtein	Q8TC05	Nuclear protein MDM1 OS=Homo sapiens OX=9606 GN=MDM1 PE=1 SV=2	0.957	1	1	1	3	1	1	714	80.7	9.11	16	263165	444835	726994			478898		31382.5	993792	582228	1.71557e+06	729516							72385.2		95691.6	135340	390244	532380
IsMasterProtein	Q99457	Nucleosome assembly protein 1-like 3 OS=Homo sapiens OX=9606 GN=NAP1L3 PE=2 SV=2	0.33	1	1	1	7	1	1	506	57.6	5.08	54				429451	742130	1.91519e+06	777025			649661	1.87196e+06	2.51455e+06		345002	1.07781e+06		424750	187328	227085	508862	437979
IsMasterProtein	Q5VST9	Obscurin OS=Homo sapiens OX=9606 GN=OBSCN PE=1 SV=3	0.159	0	1	2	12	2	2	7968	867.9	5.99	117	308416	511816	989044	798908	1.00548e+06	1.95147e+06	1.30806e+06			8081606	9965066	9370089	649194	967168	933638	1894056	950472	3563267	412448	637818	1.22157e+06	7140441	3.06496e+06	29695442
IsMasterProtein	Q9H343	Olfactory receptor 51I1 OS=Homo sapiens OX=9606 GN=OR51I1 PE=2 SV=1	0.596	3	1	1	1	1	1	314	35.5	9.01	23		28804.2		461748	62743	186577	288699		69319.6	313563	318900			102119	147412	145556
IsMasterProtein	O95613	Pericentrin OS=Homo sapiens OX=9606 GN=PCNT PE=1 SV=4	0.596	0	1	1	1	1	1	3336	377.8	5.55	23												814364
IsMasterProtein	Q15063	Periostin OS=Homo sapiens OX=9606 GN=POSTN PE=1 SV=2	0.613	1	1	1	1	0	1	836	93.3	7.53	22	30336.5				48180.9					163535	180306	303870	28026.5											49702.3
IsMasterProtein	O60437	Periplakin OS=Homo sapiens OX=9606 GN=PPL PE=1 SV=4	0.407	1	1	1	3	0	1	1756	204.6	5.6	44		101009	83655.3		229279	273381	106307		294729	218299	155365		69191.8	129953		160135	81553.8	99380.7		105501	222383	101575	201355	111503
IsMasterProtein	Q06830	Peroxiredoxin-1 OS=Homo sapiens OX=9606 GN=PRDX1 PE=1 SV=1	0.13	21	1	4	8	0	3	199	22.1	8.13	164	57789.2	59748.8	107237		42424.5	86906	68741.9	63165.4	44898.8			263895		40200.1	66360.6	46500.7	46042.5	77084.9	61301.9	11967.9	128045	54039.6	41151.3	10561.1
IsMasterProtein	O00750	Phosphatidylinositol 4-phosphate 3-kinase C2 domain-containing subunit beta OS=Homo sapiens OX=9606 GN=PIK3C2B PE=1 SV=2	1.048	1	1	1	2	1	1	1634	184.7	7.3	15				204852	442061	997282	134462		277581	427270	1.70815e+06	1.01926e+06				376329	353154	218923	442674	219486	788015	501706	1.80098e+06	1.13096e+06
IsMasterProtein	P80108	Phosphatidylinositol-glycan-specific phospholipase D OS=Homo sapiens OX=9606 GN=GPLD1 PE=1 SV=3	0.027	8	1	6	12	5	5	840	92.3	6.37	371				28923.4	16951.8	110994	46674		46873		72851.5					79488.8		59597.7	6563.1		47173.3		48728.6	57774.1
IsMasterProtein	P03952	Plasma kallikrein OS=Homo sapiens OX=9606 GN=KLKB1 PE=1 SV=1	0.003	18	1	11	55	11	11	638	71.3	8.22	1277	11088.2		34858.2	108527	96352	405487	227494	165427	238909	1.27029e+06	1.29669e+06	994808	30195.2	91505.2	41394.7	289972	69963.6	240885	53180.2	59441.7	124646	1.15317e+06	1.06587e+06	1.44704e+06
IsMasterProtein	P05155	Plasma protease C1 inhibitor OS=Homo sapiens OX=9606 GN=SERPING1 PE=1 SV=2	0	33	1	15	214	13	14	500	55.1	6.55	6196	77322.1	146174	444982	1.14248e+06	1.06833e+06	2.7206e+06	1.20812e+06	125560	1.13772e+06	5.87383e+06	6.88619e+06	6.65578e+06	351489	559376	751600	1.47824e+06	678559	1.76768e+06	391016	789980	1.13822e+06	311587	1.08983e+06	686777
IsMasterProtein	P00747	Plasminogen OS=Homo sapiens OX=9606 GN=PLG PE=1 SV=2	0.004	9	1	6	35	4	5	810	90.5	7.24	689			10939.2	78367.6	55728.4	240133	121123	49709.9	165098	843394	982486	635810	33382.9	94772.2		365384	35473.6	114392	13507	27664.1	114179	52914	244796	265856
IsMasterProtein	Q9ULL1	Pleckstrin homology domain-containing family G member 1 OS=Homo sapiens OX=9606 GN=PLEKHG1 PE=1 SV=2	0.671	1	1	1	1	1	1	1385	155.3	6.24	20	18146.6	95775.4	81927.1	110885	155058	316988	184178			278517	381144	411059		35937.4	101650	109549	125964	149794
IsMasterProtein	P08567	Pleckstrin OS=Homo sapiens OX=9606 GN=PLEK PE=1 SV=3	0.489	4	1	1	1	0	1	350	40.1	8.28	34					73281.5	80220.5								54215.8	90372.4
IsMasterProtein	Q03721	Potassium voltage-gated channel subfamily C member 4 OS=Homo sapiens OX=9606 GN=KCNC4 PE=1 SV=2	1.01	1	1	1	1	0	1	635	69.7	6.98	15																	85612.4	94763.2
IsMasterProtein	Q96AQ6	Pre-B-cell leukemia transcription factor-interacting protein 1 OS=Homo sapiens OX=9606 GN=PBXIP1 PE=1 SV=1	0.177	2	1	1	11	1	1	731	80.6	5.33	102	92535.9	150783	144418	159647	403426	762108	303476	350833	831465	1231235	1.12191e+06	1.98109e+06	44308.4	98579.8	448712	69437.5		131587	28365.8	59733.7	196434	38073.1	230282	32416.7
IsMasterProtein	P20742	Pregnancy zone protein OS=Homo sapiens OX=9606 GN=PZP PE=1 SV=4	0	10	1	13	581	2	2	1482	163.8	6.38	16308						28192.9	37038.4	440866		152746	643549	1.24529e+06	253938				17796.7				36678.8		113011	18607.6		Acetyl [N-Term]
IsMasterProtein	Q00887	Pregnancy-specific beta-1-glycoprotein 9 OS=Homo sapiens OX=9606 GN=PSG9 PE=2 SV=2	0.437	2	1	1	2	1	1	426	48.2	8.07	41	695788	1403859	1.52081e+06	1909554	1.3603e+06	2.43984e+06	1.66497e+06		4.36761e+06	8245136	9690838	6548493	448687	1509176	1.55705e+06	770930	243269	1.68314e+06	591593	164573	335125	165390	972456	1.39974e+06
IsMasterProtein	Q9UHG3	Prenylcysteine oxidase 1 OS=Homo sapiens OX=9606 GN=PCYOX1 PE=1 SV=3	0.003	20	1	9	52	8	8	505	56.6	6.18	1617	21952.9	97493.8	117667	141354	169877	408672	137157		139084	143709	481184	198626	30906.3	158222	54604.6	180175	356481	164207	141361	153904	368972	219700	398360	40476.3
IsMasterProtein	Q86TM3	Probable ATP-dependent RNA helicase DDX53 OS=Homo sapiens OX=9606 GN=DDX53 PE=1 SV=3	0.492	1	1	1	2	1	1	631	71.1	9.07	34		29307.6	44083.7						92752.5		183989	339599			97228.5	242035	205310	155202	107921	109864	181532	119793	275292	96890
IsMasterProtein	Q2M2H8	Probable maltase-glucoamylase 2 OS=Homo sapiens OX=9606 GN=MGAM2 PE=2 SV=3	0.057	1	1	2	11	0	2	2515	277.8	5.21	279		52687.1	44158.6	220673	296302	545345				1.14415e+06	1.17697e+06	971196	216245	448050	26011.8			55661.6				37912.7
IsMasterProtein	P12273	Prolactin-inducible protein OS=Homo sapiens OX=9606 GN=PIP PE=1 SV=1	0.259	15	1	2	2	2	2	146	16.6	8.05	74															517525
IsMasterProtein	Q96HE9	Proline-rich protein 11 OS=Homo sapiens OX=9606 GN=PRR11 PE=1 SV=1	0.607	3	1	1	1	1	1	360	40.1	10.11	23	40221.6	80303.6					877592	805365	606584	1.90035e+06	1.87948e+06	6.09015e+06	43905.6			430374			248865	849201	1.72899e+06
IsMasterProtein	P27918	Properdin OS=Homo sapiens OX=9606 GN=CFP PE=1 SV=2	0	3	1	1	50	0	1	469	51.2	7.9	1693	496087	647746	1.31688e+06	983310	707925	809513	385839	48330.4	1.88489e+06	4.24888e+06	4.99854e+06	3.2341e+06	524480	353554	487449	811950	430328	904184	415663	79175.6	606983	355447	1.31293e+06	2.09196e+06
IsMasterProtein	Q8NBP7	Proprotein convertase subtilisin/kexin type 9 OS=Homo sapiens OX=9606 GN=PCSK9 PE=1 SV=3	0.625	1	1	1	1	1	1	692	74.2	6.61	25	23523.7			73539.2	328747	288493	146087		33906	161795	259580	275333			65296.7	28267.5			26737.1	37828.4	42070.6	103599	298790	263564
IsMasterProtein	Q5VYK3	Proteasome adapter and scaffold protein ECM29 OS=Homo sapiens OX=9606 GN=ECPAS PE=1 SV=2	0.851	1	1	1	1	0	1	1845	204.2	7.12	17		26176.1	87207.6	276710	396020	699264	122942		39906.5	552913	419346	852716	61119.4	255298	293926	161550	287034	168225		120718
IsMasterProtein	P28066	Proteasome subunit alpha type-5 OS=Homo sapiens OX=9606 GN=PSMA5 PE=1 SV=3	0	43	1	7	87	6	7	241	26.4	4.79	3094	69261.7	162616	200131	261349	68501.3	605205	379965	68816.7	223966	1.28176e+06	1.45041e+06	1.20509e+06	166771	199875	661992	676379	78154.6	1.06247e+06	195576	130832	1.07247e+06	161010	225468	113411
IsMasterProtein	P49720	Proteasome subunit beta type-3 OS=Homo sapiens OX=9606 GN=PSMB3 PE=1 SV=2	0.003	22	1	3	31	0	3	205	22.9	6.55	1227		51932.8	66960	31238.6		246788	153704		134186	263788	397766	675618	37672.9	59198.3	112126	195237	30418.1	237503	23433.5	40235.1	420186	18545.6	52440.5	32050
IsMasterProtein	P02760	Protein AMBP OS=Homo sapiens OX=9606 GN=AMBP PE=1 SV=1	0.146	3	1	1	5	1	1	352	39	6.25	156				368278		692674	605727			1.65652e+06	4794199	1.96179e+06			352568	439865	271968	821057			356300	278894	692118	35916.9
IsMasterProtein	Q8IUH2	Protein CREG2 OS=Homo sapiens OX=9606 GN=CREG2 PE=1 SV=1	1.101	3	1	1	1	0	1	290	32.1	8.98	14			15552		201155	180419	69575.2				205120								33499.2	178352	98913.8
IsMasterProtein	O94992	Protein HEXIM1 OS=Homo sapiens OX=9606 GN=HEXIM1 PE=1 SV=1	1.131	2	1	1	1	1	1	359	40.6	4.89	13			25011.5	84633		141965	127245		77935.6	595831	766741	604932	22250.2	54466.3	46602.7	50284.6		30261.7	43515.6				168637	189640
IsMasterProtein	Q86T90	Protein hinderin OS=Homo sapiens OX=9606 GN=KIAA1328 PE=1 SV=2	0.697	2	1	1	1	1	1	577	65.3	8.09	19	2.77443e+06	787176	2.29698e+06	225926	1.08897e+06	1.36091e+06	505990		1.42465e+06	1.33978e+06	1.64349e+06	563378	87414.3	90362.9	96148.2				121376		106938	34534.9	94107.2	45217.8
IsMasterProtein	Q9BY11	Protein kinase C and casein kinase substrate in neurons protein 1 OS=Homo sapiens OX=9606 GN=PACSIN1 PE=1 SV=1	0.658	2	1	1	2	0	1	444	50.9	5.24	24							428987	302819	676345	1585948	1.57336e+06		336275	164867	269421	305762	168935			180996	591821			55567.7		Acetyl [N-Term]
IsMasterProtein	Q8NG48	Protein Lines homolog 1 OS=Homo sapiens OX=9606 GN=LINS1 PE=1 SV=2	0.702	2	1	1	1	1	1	757	85.8	6.52	19	62445.2	318440	165307		295607	635566				568542	1.02846e+06	754696	63231.6	140173			587323	92411.3						93725.2
IsMasterProtein	Q8TB73	Protein NDNF OS=Homo sapiens OX=9606 GN=NDNF PE=1 SV=2	0.657	1	1	1	1	1	1	568	64.6	8.94	24	136161	275943	355468
IsMasterProtein	Q9Y6V0	Protein piccolo OS=Homo sapiens OX=9606 GN=PCLO PE=1 SV=5	0.799	0	1	1	1	1	1	5142	560.4	6.47	18	33361.1	45811.1	119265		155928								39569.8	390456	261368				87892.2	163894	932644	187550	387401
IsMasterProtein	P48634	Protein PRRC2A OS=Homo sapiens OX=9606 GN=PRRC2A PE=1 SV=3	0.478	0	1	1	2	1	1	2157	228.7	9.45	36		55423.9	50668.1	101593	187111	275258	139553		80501.4	253287	526836	505241	70090.9	134815	182364	111357	87648.3	64942.2		78014.2	169539	21188.9
IsMasterProtein	P57055	Protein ripply3 OS=Homo sapiens OX=9606 GN=RIPPLY3 PE=2 SV=1	0.147	9	1	2	17	2	2	190	20.4	6.39	159	351247	1.09216e+06	626614	471842	2.09257e+06	2.55069e+06	1.04496e+06	187529	2.24975e+06	2.71163e+06	2.67167e+06	4.83361e+06	454116	631469	1.44511e+06	470037	190220	304610	168954	280579	336855	383521	507067	1.05244e+06
IsMasterProtein	P06702	Protein S100-A9 OS=Homo sapiens OX=9606 GN=S100A9 PE=1 SV=1	0.398	25	1	2	3	2	2	114	13.2	6.13	46								74783.3
IsMasterProtein	Q8TF72	Protein Shroom3 OS=Homo sapiens OX=9606 GN=SHROOM3 PE=1 SV=2	0.178	0	1	1	8	1	1	1996	216.7	7.8	97	14029.1	26869.8	77004.9	328425	881315	681457	437909		28120.3	780394	965721	1.06416e+06	615910	56365.5	1.29526e+06	24971.7	64144.5	47506.2	61305.4	71179.6	69418.3	533691	826274	1.39149e+06
IsMasterProtein	Q8N2C7	Protein unc-80 homolog OS=Homo sapiens OX=9606 GN=UNC80 PE=1 SV=2	0.599	0	1	1	1	0	1	3258	363.2	6.86	23	267005	448878	281107	804592	1.76281e+06	4283460	1.78202e+06		1.86285e+06	4.06023e+06	5646688	6854155	403688	798438	3.08057e+06	489956	303762	591834	58747.5	708320	307884	293916	503098
IsMasterProtein	Q08188	Protein-glutamine gamma-glutamyltransferase E OS=Homo sapiens OX=9606 GN=TGM3 PE=1 SV=4	0.419	4	1	3	4	2	3	693	76.6	5.86	43	13642	10440.8	24076.6		33054.3			52545.4		34158.2				11980.3
IsMasterProtein	Q92954	Proteoglycan 4 OS=Homo sapiens OX=9606 GN=PRG4 PE=1 SV=3	0	17	1	22	330	17	17	1404	151	9.51	7388	2.93171e+06	5.41746e+06	3.42001e+06	1.20162e+06	5.76381e+06	8.46222e+06	5.29102e+06	763618	4.29858e+06	1.91139e+06	5.7502e+06	3.08816e+06	977948	1.82154e+06	1.58191e+06	1.06787e+07	1.11563e+07	6.09472e+06	6.04172e+06	5.52451e+06	1.42819e+07	5.2361e+06	9.33108e+06	1.18058e+07
IsMasterProtein	P00734	Prothrombin OS=Homo sapiens OX=9606 GN=F2 PE=1 SV=2	0.013	4	1	2	14	2	2	622	70	5.9	668	22533.3	52239.6	75795.8	65206.3	66388.7	216522	196441		146758	1174732	1.24861e+06	911430	40833.5	66885.7	45129	327076	52357.6	160042	41086.7	28425.8	137230	23672	156944	47147.2
IsMasterProtein	Q14517	Protocadherin Fat 1 OS=Homo sapiens OX=9606 GN=FAT1 PE=1 SV=2	0.331	1	1	3	3	3	3	4588	506	5	58								34388.3				19844.2				5331.38	25958	7277.6			13187.3	52548.1		79877.3
IsMasterProtein	Q6NVV1	Putative 60S ribosomal protein L13a protein RPL13AP3 OS=Homo sapiens OX=9606 GN=RPL13AP3 PE=5 SV=1	0.477	11	1	1	2	0	1	102	12.1	10.76	36		57485.1	92625.8	68175.6			64844.1			196237			78438.1		74176
IsMasterProtein	A0PJZ0	Putative ankyrin repeat domain-containing protein 20A5 OS=Homo sapiens OX=9606 GN=ANKRD20A5P PE=5 SV=1	0.575	5	1	1	1	1	1	165	18.4	8.1	27											168222	899008
IsMasterProtein	A0A1B0GTZ2	Putative coiled-coil domain-containing protein 196 OS=Homo sapiens OX=9606 GN=CCDC196 PE=5 SV=1	0.254	2	1	1	7	1	1	297	34.5	8.81	82	25018.8	48568.7	65341.4		97849.9	792075		53413.8	245815	513146	537927	560617		270029	92100.1	147656	184430	261914	94101.9	222980	236508	121109	242998	60333.1
IsMasterProtein	Q9BZ68	Putative FERM domain-containing protein FRMD8P1 OS=Homo sapiens OX=9606 GN=FRMD8P1 PE=5 SV=2	0.485	2	1	1	5	0	1	369	41.1	5.82	35		200677		1.13843e+06	6.49647e+06	2.93949e+06	4.81167e+06		651643	1.9734e+07	1.86172e+06	2.60034e+07	1486920		10042797	1.54012e+06	828107	1.32368e+06	1295404	924372	2.42143e+06		1.12813e+07	450019
IsMasterProtein	P48741	Putative heat shock 70 kDa protein 7 OS=Homo sapiens OX=9606 GN=HSPA7 PE=5 SV=2	0.018	6	1	2	15	1	1	367	40.2	7.87	550		239304														166537		30165.6	140925	190744	537305
IsMasterProtein	Q9H853	Putative tubulin-like protein alpha-4B OS=Homo sapiens OX=9606 GN=TUBA4B PE=5 SV=2	0.352	5	1	1	5	1	1	241	27.5	7.83	52	119727	79121.6	252358		311966	166382			97243.9			149378		173138	407129	49159.7	71359.5			37906.5	107721		175682			Acetyl [N-Term]
IsMasterProtein	Q8N8G6	Putative uncharacterized protein C15orf54 OS=Homo sapiens OX=9606 GN=C15orf54 PE=2 SV=1	0.514	5	1	1	3	1	1	183	21	9.83	30	535454	274589	538290	838057	4383684	4.28776e+06	3.70318e+06		960057	2.28035e+06	7.59328e+06	1.47769e+06			1.92159e+06	634510	225425
IsMasterProtein	P0DJD0	RANBP2-like and GRIP domain-containing protein 1 OS=Homo sapiens OX=9606 GN=RGPD1 PE=2 SV=1	1.117	1	1	1	1	0	1	1748	196.5	6.14	13	420733	220080	347235	450153	1.02583e+06	688408	682778		424612	1236390		1.06443e+06	373791	439593	1.02751e+06	708980	217503	212037	233865	511160		329250	232945	253885
IsMasterProtein	P61026	Ras-related protein Rab-10 OS=Homo sapiens OX=9606 GN=RAB10 PE=1 SV=1	0.108	12	1	2	10	2	2	200	22.5	8.38	174	51425.9	127643	99007.1		80840.1				85789.4				54086.6	62428.9	123286							49199.7	45376.7	45167.8
IsMasterProtein	P62820	Ras-related protein Rab-1A OS=Homo sapiens OX=9606 GN=RAB1A PE=1 SV=3	0.361	14	1	2	2	1	2	205	22.7	6.21	51	73841.7	107148	59683.7		33542										40983.9								41235.5	47941.1
IsMasterProtein	Q969Q5	Ras-related protein Rab-24 OS=Homo sapiens OX=9606 GN=RAB24 PE=1 SV=1	0.378	4	1	1	6	0	1	203	23.1	6.23	49	373843		1.03632e+06			3828311	1.50581e+06	1.00959e+06	2.69352e+06	6.0703e+06	7.60705e+06	3.26975e+06	289040	261925	867512	768684	163256	210706	67189	160472	186797		1.25281e+06	114891
IsMasterProtein	Q15286	Ras-related protein Rab-35 OS=Homo sapiens OX=9606 GN=RAB35 PE=1 SV=1	0.538	4	1	1	1	1	1	201	23	8.29	30	70655.5	120662	78005.9		64617.4																	32037.4
IsMasterProtein	P61224	Ras-related protein Rap-1b OS=Homo sapiens OX=9606 GN=RAP1B PE=1 SV=1	0.005	32	1	6	40	0	6	184	20.8	5.78	1014	269423	451231	301691		385624	140528			173822				98496.2	561789	417995	43971.3	335613	60174.5	35166.9	96504.3	263884	271892	166734	9154.31
IsMasterProtein	Q8WUF5	RelA-associated inhibitor OS=Homo sapiens OX=9606 GN=PPP1R13L PE=1 SV=4	0.46	2	1	1	3	0	1	828	89	6.81	37	118792	350876	628574	432813	1.11465e+06	4.24761e+06	1.53478e+06		1.25765e+06	5.75624e+06	7.54652e+06	3.79689e+06	161733	668201	957319	1.29158e+06	3.32007e+06	2.46342e+06	975080	1566268	4.41854e+06
IsMasterProtein	Q96T23	Remodeling and spacing factor 1 OS=Homo sapiens OX=9606 GN=RSF1 PE=1 SV=2	0.157	1	1	1	12	1	1	1441	163.7	5.01	128								448907		6.05844e+06	7.28963e+06	136898	74694.4		180566		25249.7	418027					167600
IsMasterProtein	P40938	Replication factor C subunit 3 OS=Homo sapiens OX=9606 GN=RFC3 PE=1 SV=2	0.494	3	1	1	2	1	1	356	40.5	8.34	32			75098.3						92391.3	184527	321765	253753
IsMasterProtein	Q96QB1	Rho GTPase-activating protein 7 OS=Homo sapiens OX=9606 GN=DLC1 PE=1 SV=4	0.436	0	1	1	2	1	1	1528	170.5	6.4	40	126604	359535		4433174	4.41549e+06	13526064	2.90508e+06		3406270	8894875	1.15847e+07	2.31819e+07	1.81232e+06	3.41624e+06	3.77557e+06	1.75864e+06	801751	1.39388e+06	506807	843894	2.25323e+06	293879	706045	335045
IsMasterProtein	Q92974	Rho guanine nucleotide exchange factor 2 OS=Homo sapiens OX=9606 GN=ARHGEF2 PE=1 SV=4	0.574	1	1	1	2	1	1	986	111.5	7.27	27				79932.1		180298			203417	813622	877503	758465	50428.2	53899		45522.9		108466					66116.3	43047.2
IsMasterProtein	O75116	Rho-associated protein kinase 2 OS=Homo sapiens OX=9606 GN=ROCK2 PE=1 SV=4	0.397	1	1	1	2	1	1	1388	160.8	6.02	45			32613.8	49482.5		119984			229449	802371	434376		78490.1		91280.5			82550.2
IsMasterProtein	Q8TDP1	Ribonuclease H2 subunit C OS=Homo sapiens OX=9606 GN=RNASEH2C PE=1 SV=1	0.925	8	1	1	1	1	1	164	17.8	5.03	17	59035.3		92900.9
IsMasterProtein	P13489	Ribonuclease inhibitor OS=Homo sapiens OX=9606 GN=RNH1 PE=1 SV=2	0.629	2	1	1	1	1	1	461	49.9	4.82	22					62615.5	180375	43489.4	969222			446253	290952		38564.5	58620.8		50072.8	66882.5	23390.2	24688.1	57829.6	53585.8	186647	86221.2
IsMasterProtein	Q9GZL7	Ribosome biogenesis protein WDR12 OS=Homo sapiens OX=9606 GN=WDR12 PE=1 SV=2	0.175	1	1	1	5	1	1	423	47.7	5.9	105	261219	906649	1.30184e+06		193720	212958		320203	104247				131234	159169	129885	185578	109039	98989.5	85749.4	469253	875182	165271		299088
IsMasterProtein	Q8N7X1	RNA-binding motif protein, X-linked-like-3 OS=Homo sapiens OX=9606 GN=RBMXL3 PE=2 SV=2	1.067	1	1	1	1	1	1	1067	114.9	9.1	14					34600.8	66715.7			11270.8	238896	90908.2				163696		12356.7	11107				164849		188715
IsMasterProtein	Q9NUV7	Serine palmitoyltransferase 3 OS=Homo sapiens OX=9606 GN=SPTLC3 PE=1 SV=3	0.014	1	1	1	24	0	1	552	62	8.78	560	4.66582e+07	1.41558e+08	1.16411e+08	1.3454e+08	122502432	477415392	186139648	1.6796e+08	3.22127e+08	878364224	583567040	765230208	4.375e+07	6.00002e+07	153645952	226691664	82623280	87950376	37146444	59558348	96485280	1.5868e+07	197987264	73963288
IsMasterProtein	A7MD48	Serine/arginine repetitive matrix protein 4 OS=Homo sapiens OX=9606 GN=SRRM4 PE=1 SV=2	1.108	1	1	1	1	1	1	611	68.5	11.75	14														202651
IsMasterProtein	Q15257	Serine/threonine-protein phosphatase 2A activator OS=Homo sapiens OX=9606 GN=PTPA PE=1 SV=3	1.115	3	1	1	1	1	1	358	40.6	5.94	13		156059	107785		250258	241820			159712	302647	293863	341937	76194.1	64385.7	159614		100753	104466	106114	93717.9	241214	185919	188209	162863
IsMasterProtein	P02787	Serotransferrin OS=Homo sapiens OX=9606 GN=TF PE=1 SV=3	0	36	1	23	372	22	22	698	77	7.12	12147	764099	710104	1.56441e+06	4.15417e+06	2.73595e+06	5.44544e+06	2.71306e+06	804705	3.69932e+06	2.67611e+07	2.05449e+07	1.99741e+07	2.87647e+06	3.02311e+06	2.47954e+06	5.95907e+06	899746	3.63501e+06	773409	882104	2.15422e+06	1.11838e+06	1.95044e+06	2.57042e+06
IsMasterProtein	O75830	Serpin I2 OS=Homo sapiens OX=9606 GN=SERPINI2 PE=1 SV=1	0.487	2	1	1	2	1	1	405	46.1	5.16	34	166674	329514	604872	565824	762857	2.31963e+06	1.32989e+06		647854	1.36934e+06	2.81767e+06	1989186	112862	294120	368037	704290	1.0188e+06	514079	262789	621941	664340	137298	523518	144013
IsMasterProtein	P02768	Serum albumin OS=Homo sapiens OX=9606 GN=ALB PE=1 SV=2	0	50	1	31	636	27	27	609	69.3	6.28	19633	4.07611e+06	4.72351e+06	1.18258e+07	1.14507e+07	1.51271e+07	2.38376e+07	1.43776e+07	6.85279e+06	2.22408e+07	1.25369e+08	1.97758e+08	1.10465e+08	8.19814e+06	8.32421e+06	1.18827e+07	2.43987e+07	3.98009e+06	2.6327e+07	6.57335e+06	4.51992e+06	1.18547e+07	2.75897e+06	1.65956e+07	2.05043e+07
IsMasterProtein	P0DJI8	Serum amyloid A-1 protein OS=Homo sapiens OX=9606 GN=SAA1 PE=1 SV=1	0.26	24	1	2	4	1	2	122	13.5	6.79	72																	186803	19004.9		263771			15439.5
IsMasterProtein	P35542	Serum amyloid A-4 protein OS=Homo sapiens OX=9606 GN=SAA4 PE=1 SV=2	0.005	38	1	5	49	3	3	130	14.7	9.07	971	110657	285072	376484	341698	627010	838468	465674	215933	397301	2.04748e+06	4.45498e+06	1.56771e+06	137831	215550	505786	363507	658876	954030	479891	349377	733771	257245	1.1579e+06	766242
IsMasterProtein	P02743	Serum amyloid P-component OS=Homo sapiens OX=9606 GN=APCS PE=1 SV=2	0.003	15	1	3	19	3	3	223	25.4	6.54	1043				141941	123121	332236	317686		138930	425652	773789	269273		117227		167917	123116	117448	42082.3	95733.8	165031	25992.2	384440	139879
IsMasterProtein	P27169	Serum paraoxonase/arylesterase 1 OS=Homo sapiens OX=9606 GN=PON1 PE=1 SV=3	0	55	1	13	218	11	11	355	39.7	5.22	10412	212931	268816	456105	4.27034e+06	2.42044e+06	7.75723e+06	4.75976e+06	639496	2.30901e+06	1.34854e+07	1.6673e+07	1.16714e+07	1.42096e+06	1.56876e+06	1.88873e+06	2.86894e+06	635637	2.84245e+06	692033	676213	1.00204e+06	401441	1.31843e+06	430571
IsMasterProtein	Q15166	Serum paraoxonase/lactonase 3 OS=Homo sapiens OX=9606 GN=PON3 PE=1 SV=3	0.023	5	1	2	20	1	2	354	39.6	5.41	504	117572	154084	190319	2.03938e+06	1.3155e+06	4.01613e+06	1.96365e+06	530618	1.11358e+06	6.47817e+06	6.80482e+06	6.0038e+06	825285	692397	910435	782278	336892	1.05804e+06	269811	326225	515472			17238.6
IsMasterProtein	Q8NEF9	Serum response factor-binding protein 1 OS=Homo sapiens OX=9606 GN=SRFBP1 PE=1 SV=1	0.406	2	1	1	4	1	1	429	48.6	9.58	44					283384	78605.5	129898			300398	288046	530487			135707							35505.7	162677	258040
IsMasterProtein	Q9BYB0	SH3 and multiple ankyrin repeat domains protein 3 OS=Homo sapiens OX=9606 GN=SHANK3 PE=1 SV=3	0.783	1	1	1	1	1	1	1731	184.6	8.88	18							50266			117770	256056	81213.2					47178.2			91174	123106		98683.4	39434
IsMasterProtein	A1X283	SH3 and PX domain-containing protein 2B OS=Homo sapiens OX=9606 GN=SH3PXD2B PE=1 SV=3	0.598	1	1	1	1	1	1	911	101.5	8.69	23		102600	211738	49957.4	554300	1140535	183969		512405	850759	1.46507e+06	1.54573e+06		418537	780411	158887		298821		100778	379582	39170.7	334421
IsMasterProtein	Q5T5P2	Sickle tail protein homolog OS=Homo sapiens OX=9606 GN=KIAA1217 PE=1 SV=2	0.387	1	1	1	20	1	1	1943	214	7.06	48	450853	689282	2.04087e+06	1.73356e+06	3.87515e+06	10517332	7928543	1.59509e+06	3.33126e+06	15569164	7149136	1.40283e+06	1.3581e+06	2.93633e+06	1.69055e+06	9033874	7.87878e+06	7.41098e+06	2717591	8802830	10274414	1.00464e+06	6280124	1.46034e+06
IsMasterProtein	P09132	Signal recognition particle 19 kDa protein OS=Homo sapiens OX=9606 GN=SRP19 PE=1 SV=3	0.671	5	1	1	2	1	1	144	16.1	9.85	20	100771	126020	114759	174056	278698	229353	219557		190508	363095	360528	669917	205995	208574	399608	211185	129032	108301	84240.7	102371	210867	148164	284323	280387
IsMasterProtein	O76094	Signal recognition particle subunit SRP72 OS=Homo sapiens OX=9606 GN=SRP72 PE=1 SV=3	0.951	1	1	1	1	1	1	671	74.6	9.26	16	5598.27	36498.1	77801.1			50451.6			38066.8											7529.53	9576.28
IsMasterProtein	Q96T83	Sodium/hydrogen exchanger 7 OS=Homo sapiens OX=9606 GN=SLC9A7 PE=1 SV=1	0.774	1	1	1	1	1	1	725	80.1	6.42	18	43827	156222	179134		113395	280099	69577.2		177600	185593	523748	534908	63953.3	211314	262948	111807	172870	159273	100634	112716	154366	60705.3	262604	159537
IsMasterProtein	Q9BXS9	Solute carrier family 26 member 6 OS=Homo sapiens OX=9606 GN=SLC26A6 PE=1 SV=1	0.746	1	1	1	1	1	1	759	82.9	8.37	19	8019.41	14723.9	33182.1	683087		4.30078e+06	1.80482e+06				4565521	7.15773e+06	1.22029e+06	376051	9362398	44508.8		66946.2					1.58016e+06
IsMasterProtein	Q9BX66	Sorbin and SH3 domain-containing protein 1 OS=Homo sapiens OX=9606 GN=SORBS1 PE=1 SV=3	0.502	1	1	1	3	1	1	1292	142.4	6.84	31				342503	277457	374244	234905			462835	482515	178280	84009.3		97474.2			281002					41020.6
IsMasterProtein	Q9NUQ6	SPATS2-like protein OS=Homo sapiens OX=9606 GN=SPATS2L PE=1 SV=2	0.263	2	1	1	4	1	1	558	61.7	9.64	70		27052				144912			60529	229156	477433	404328									41149.8	70814.8	89585.4	253316
IsMasterProtein	Q9BUA3	Spindlin interactor and repressor of chromatin-binding protein OS=Homo sapiens OX=9606 GN=SPINDOC PE=1 SV=3	0.857	5	1	1	1	1	1	381	41	5.01	17							477164		1.18046e+06	3.26002e+06	4153827	5742409	56674.6	331549	507472	403101	56501.6	454553				37072.6	107935
IsMasterProtein	Q15393	Splicing factor 3B subunit 3 OS=Homo sapiens OX=9606 GN=SF3B3 PE=1 SV=4	0.68	1	1	1	2	0	1	1217	135.5	5.26	20		39000.5		47788	99352.7	173888			71702.2	124795	651476	249690	38525.7	174957	93206.5	47650.7		88600.2	33462.6	526162	176571		91807.9
IsMasterProtein	P49675	Steroidogenic acute regulatory protein, mitochondrial OS=Homo sapiens OX=9606 GN=STAR PE=1 SV=2	0.972	4	1	1	1	1	1	285	31.9	9.03	16						278798
IsMasterProtein	O75683	Surfeit locus protein 6 OS=Homo sapiens OX=9606 GN=SURF6 PE=1 SV=3	0.66	3	1	1	1	1	1	361	41.4	10.64	21		30746.9	51022.2		85082.4	192028	155768	71579.4									53284.6	26427.9			42522.7
IsMasterProtein	Q9H7C4	Syncoilin OS=Homo sapiens OX=9606 GN=SYNC PE=1 SV=3	0.836	2	1	1	1	1	1	482	55.3	4.61	18				476716	664236	1.35782e+06	447228			1.27615e+06	1.40796e+06	3204171	168451	464848	541862	681970	1.88698e+06	831854	420319	565450	2.07907e+06	824229	2.84163e+06	1.68811e+06
IsMasterProtein	P32856	Syntaxin-2 OS=Homo sapiens OX=9606 GN=STX2 PE=1 SV=3	0.658	3	1	1	1	0	1	288	33.3	6.28	21								783698					35484.4	20567.3	51799.6
IsMasterProtein	Q99832	T-complex protein 1 subunit eta OS=Homo sapiens OX=9606 GN=CCT7 PE=1 SV=2	0.476	2	1	1	1	0	1	543	59.3	7.65	35	62148.4	89061.6	73838.6	147031			66359.5	68369.9				119463	52031.6	60536.3	86154		47080.9		32127.8	47383.2	66709.4	24867.6		72979.7
IsMasterProtein	P49368	T-complex protein 1 subunit gamma OS=Homo sapiens OX=9606 GN=CCT3 PE=1 SV=4	0.292	4	1	2	3	0	2	545	60.5	6.49	65	13651.2	27828.8	53310.4	54491.6	82855.6	40138.8	29785.1						52335.6	58196.4	97492.4		18063.2			68375.6	64578.7
IsMasterProtein	P50990	T-complex protein 1 subunit theta OS=Homo sapiens OX=9606 GN=CCT8 PE=1 SV=4	0.192	6	1	3	8	0	3	548	59.6	5.6	91		61978.6	15288.2	49663.9	21159.3		20202.9		17182		89452.1		16320.9	17391	22029.1					44026.6	69727.4
IsMasterProtein	Q9Y4G6	Talin-2 OS=Homo sapiens OX=9606 GN=TLN2 PE=1 SV=4	0.094	2	1	4	11	1	1	2542	271.4	5.57	201		148704	117469	291486	186410	446691	146727		345099	885511	586135	796958		283458	312934			100209					51825
IsMasterProtein	Q7RTX0	Taste receptor type 1 member 3 OS=Homo sapiens OX=9606 GN=TAS1R3 PE=1 SV=2	0.658	1	1	1	1	1	1	852	93.3	7.14	21					93101.8	59450.3				66843.1	178732	123290		47556.6	37122.9			36678			89350.7
IsMasterProtein	Q9NVR7	TBCC domain-containing protein 1 OS=Homo sapiens OX=9606 GN=TBCCD1 PE=2 SV=1	1.05	3	1	1	1	1	1	557	63.5	8.69	15		45341.1	45604.4						50300.2					47283.2		109226	112324	54785.8	52520.5	54824.6	138806	35935.6	172427	41502.2
IsMasterProtein	Q9UKZ4	Teneurin-1 OS=Homo sapiens OX=9606 GN=TENM1 PE=1 SV=2	0.753	1	1	1	1	0	1	2725	304.8	6.42	19	149806					69566.8	67284.8		64865.5	81689.1						131236						165977
IsMasterProtein	Q6ZNM6	Testis-expressed protein 43 OS=Homo sapiens OX=9606 GN=TEX43 PE=2 SV=1	0.483	6	1	1	2	1	1	134	15.4	9.16	35	115018	110163	687227	986224	1.27688e+06	2.56756e+06	659467	121343	591384	1.02667e+06	2.35907e+06	5.16626e+06	1.0347e+06	2.56632e+06	1.38102e+06	913706	168576	776708	262972	404188	834222	33347.2	72095.5
IsMasterProtein	P10599	Thioredoxin OS=Homo sapiens OX=9606 GN=TXN PE=1 SV=3	0.513	12	1	1	1	1	1	105	11.7	4.92	31	30035.6	52464.3								250327									39817.8			25122		24836.4
IsMasterProtein	Q8NI27	THO complex subunit 2 OS=Homo sapiens OX=9606 GN=THOC2 PE=1 SV=2	0.607	1	1	1	1	0	1	1593	182.7	8.44	26			54809.8	61382.5		658352			304927	208015	7632764	5998511		406096	602163		403488	299470	176048		481991		128767
IsMasterProtein	P62328	Thymosin beta-4 OS=Homo sapiens OX=9606 GN=TMSB4X PE=1 SV=2	0.016	41	1	2	33	1	2	44	5.1	5.06	553	1.79516e+06	992136	1.14248e+06	319829	3.20408e+06	798556	142386	163430	1.48603e+06	129496		45543.9	245580	455492	388202	61740.4	83062.7	52734.5	21211.1	52495.4	164278	281832	763322	381279
IsMasterProtein	Q15643	Thyroid receptor-interacting protein 11 OS=Homo sapiens OX=9606 GN=TRIP11 PE=1 SV=3	0.657	0	1	1	1	1	1	1979	227.4	5.26	24				321926	279208	166840	325354		12483.9	330431						83205.1	94151.1		80117.8	35900.9
IsMasterProtein	P20061	Transcobalamin-1 OS=Homo sapiens OX=9606 GN=TCN1 PE=1 SV=2	0.373	2	1	1	3	1	1	433	48.2	5.03	50	38965	57551.6	114169	219881	497800	813173	322255			570921		1.14785e+06	204423	156782	317027	249668	205476	173900	84747.6	195570	387486	38045.1	87262.6	78911.7		Acetyl [N-Term]
IsMasterProtein	Q86YP4	Transcriptional repressor p66-alpha OS=Homo sapiens OX=9606 GN=GATAD2A PE=1 SV=1	1.107	1	1	1	1	1	1	633	68	9.94	14										1.58149e+06	1.42536e+06	1.50086e+06
IsMasterProtein	Q15582	Transforming growth factor-beta-induced protein ig-h3 OS=Homo sapiens OX=9606 GN=TGFBI PE=1 SV=1	0.332	2	1	2	4	0	2	683	74.6	7.71	58	19634.3	86571.9	48954.5	398467	390432	654588	146573	15125.6	248124	88635.5	195791	261127	159601	261386	482248	110238	276135	198022	71523.2	81375.3	239592	300042	717168	1.18973e+06
IsMasterProtein	O94759	Transient receptor potential cation channel subfamily M member 2 OS=Homo sapiens OX=9606 GN=TRPM2 PE=1 SV=2	0.241	1	1	1	8	0	1	1503	171.1	7.5	86					305852	394084	75032.5	41202.9		165003		568491		71453.7	240508	97807.2				76987.7	95559.2	53701.4	90356.9
IsMasterProtein	Q8TD43	Transient receptor potential cation channel subfamily M member 4 OS=Homo sapiens OX=9606 GN=TRPM4 PE=1 SV=1	0.397	1	1	1	4	1	1	1214	134.2	8.15	45	136510	474973	677283	357401	679337	2.04436e+06	1.0174e+06		1.05763e+06	1.98473e+06	2.77498e+06	2.35593e+06		342334	332038	940027	1.07502e+06	741057	254287	786606	839982	103737	654542	298214
IsMasterProtein	Q9NV29	Transmembrane protein 100 OS=Homo sapiens OX=9606 GN=TMEM100 PE=1 SV=2	1.125	5	1	1	1	1	1	134	14.4	9.48	13	146731	515826	299178
IsMasterProtein	Q9BTV4	Transmembrane protein 43 OS=Homo sapiens OX=9606 GN=TMEM43 PE=1 SV=1	0.624	3	1	1	1	1	1	400	44.8	8.13	25								54692.7
IsMasterProtein	P02766	Transthyretin OS=Homo sapiens OX=9606 GN=TTR PE=1 SV=1	0.003	32	1	4	56	2	3	147	15.9	5.76	1347	536826	1.13078e+06	1.7011e+06	1.54214e+06	949012	2.35376e+06	1.44442e+06	899410	3.69883e+06	1.41795e+07	1.56874e+07	1.32773e+07	721091	1.2868e+06	2.03691e+06	1.4584e+06	301368	3.58049e+06	268752	181093	603734	762877	2.58863e+06	4.50499e+06
IsMasterProtein	Q7Z2Z1	Treslin OS=Homo sapiens OX=9606 GN=TICRR PE=1 SV=2	0.886	0	1	1	1	1	1	1910	210.7	8.78	17	117999	178317	281432														90933.2	156224		113136	160007	144884	310123	138317		Acetyl [N-Term]
IsMasterProtein	Q9BT92	Trichoplein keratin filament-binding protein OS=Homo sapiens OX=9606 GN=TCHP PE=1 SV=1	0.285	2	1	1	6	1	1	498	61	6.54	67	93554.4	137273	76626	93578.9	297434	283287	88768.6		326876	269242	324037	407715	32445	41873.1		48944.5						48377.8	81716.6	107312
IsMasterProtein	P67936	Tropomyosin alpha-4 chain OS=Homo sapiens OX=9606 GN=TPM4 PE=1 SV=3	0.142	25	1	9	12	0	2	248	28.5	4.69	145	51605.5				143334	40534.3									34560.5
IsMasterProtein	A6NFQ2	TRPM8 channel-associated factor 2 OS=Homo sapiens OX=9606 GN=TCAF2 PE=1 SV=2	0.668	1	1	1	1	1	1	919	100.8	7.17	20				343466	233193	301228	222025		298482			519874	197879	90168.1	360157	71556	70846.9	75734.8		103901	154258	151504	237493
IsMasterProtein	Q9UGM6	Tryptophan--tRNA ligase, mitochondrial OS=Homo sapiens OX=9606 GN=WARS2 PE=1 SV=1	1.12	2	1	1	1	1	1	360	40.1	9.28	13	60239.4	204789	329505	526352	467669	1.41765e+06	633871		306888	662462	850699	865484	221575	381646	271187	271041	420282	324035	100340	391189	624269	84916.9	162850	78886.3
IsMasterProtein	O75157	TSC22 domain family protein 2 OS=Homo sapiens OX=9606 GN=TSC22D2 PE=1 SV=3	1.015	1	1	1	1	1	1	780	79.2	5.02	15														7.89289e+06		9549394	7.90979e+06	8464249			80962.5
IsMasterProtein	P68366	Tubulin alpha-4A chain OS=Homo sapiens OX=9606 GN=TUBA4A PE=1 SV=1	0.005	13	1	5	29	2	2	448	49.9	5.06	770	35652.6	42718.3	43870.8		578842		47516.7							60028.4	92600.8							54601.8	51318.6	24049.6
IsMasterProtein	Q13885	Tubulin beta-2A chain OS=Homo sapiens OX=9606 GN=TUBB2A PE=1 SV=1	0.034	11	1	4	11	0	1	445	49.9	4.89	348					68950.4	111222	72640.2		70639.6		132793	141754							22596.5		68349	53736.4	63286.1	32453
IsMasterProtein	P68371	Tubulin beta-4B chain OS=Homo sapiens OX=9606 GN=TUBB4B PE=1 SV=1	0.025	14	1	5	14	1	2	445	49.8	4.89	408	31530.6	62958.9	108847	48474.2	124810		740383		133880		113837			69700.5	38186.5		58253.7	83441.3	15468.2			23319.8
IsMasterProtein	Q12923	Tyrosine-protein phosphatase non-receptor type 13 OS=Homo sapiens OX=9606 GN=PTPN13 PE=1 SV=2	0.309	0	1	1	8	0	1	2485	276.7	6.42	63	713594		1.07108e+06	820560	3.71055e+06	8.24242e+06	3.09393e+06		2.87514e+06	4.94441e+06	6390730	5495090		830027	2.57467e+06	746995		247276					1.64488e+06	1.00357e+06
IsMasterProtein	P29074	Tyrosine-protein phosphatase non-receptor type 4 OS=Homo sapiens OX=9606 GN=PTPN4 PE=1 SV=1	0.538	2	1	1	2	1	1	926	105.8	7.44	30		61671.4	146987					355974		741949	300709			328971
IsMasterProtein	Q70EK9	Ubiquitin carboxyl-terminal hydrolase 51 OS=Homo sapiens OX=9606 GN=USP51 PE=1 SV=1	0.629	1	1	1	1	1	1	711	79.7	8.37	22								93757.1				127852
IsMasterProtein	Q8NBR6	Ubiquitin carboxyl-terminal hydrolase MINDY-2 OS=Homo sapiens OX=9606 GN=MINDY2 PE=1 SV=2	0.453	1	1	1	4	0	1	621	67.1	4.51	37	33012.5	32971.3			183466	369629	268200		132730	419186	302804	522759		34687.9		362542	109409	75418.7	25432.3	64975.7	65707.7		54720
IsMasterProtein	P62987	Ubiquitin-60S ribosomal protein L40 OS=Homo sapiens OX=9606 GN=UBA52 PE=1 SV=2	0.005	24	1	3	41	0	3	128	14.7	9.83	994	343101	736364	632839	77526.6	269793	391523	195795	46186.9	170453	247163	311570	271780	456166	417088	642324	103190	221021	57221.1	98882	106555	333013	421902	541804	428077
IsMasterProtein	Q8NBZ7	UDP-glucuronic acid decarboxylase 1 OS=Homo sapiens OX=9606 GN=UXS1 PE=1 SV=1	0.493	2	1	1	2	1	1	420	47.5	8.94	33		44519.4	73448.4	94344.3	159333	285737	72861.3		134290	179522	367449			64112.3	84190.5	129487	97957	78754.7	141050	81062.1	207804	127445	357184	282300
IsMasterProtein	B7Z368	Uncharacterized protein C10orf142 OS=Homo sapiens OX=9606 GN=C10orf142 PE=2 SV=1	0.998	8	1	1	2	1	1	130	13.7	9.64	16	161985	191965	44524.2				107442		59860.6	605141			175557		111868		59184.8					157677		377110
IsMasterProtein	Q8IUG5	Unconventional myosin-XVIIIb OS=Homo sapiens OX=9606 GN=MYO18B PE=1 SV=2	0.694	0	1	1	1	1	1	2567	285	6.86	20	403950	460224	1130895	480689	659182	801849	290396		1.91819e+06	837603	2342569	945787	126161	520620	292354	127346			143512		72971.6	164118	629690	303567
IsMasterProtein	Q9H5V9	UPF0428 protein CXorf56 OS=Homo sapiens OX=9606 GN=CXorf56 PE=1 SV=1	0.958	3	1	1	1	0	1	222	25.6	8.73	16										23209.4		48066.1
IsMasterProtein	P02774	Vitamin D-binding protein OS=Homo sapiens OX=9606 GN=GC PE=1 SV=2	0.013	11	1	5	24	4	4	474	52.9	5.45	654	46222.2	34943.6	176783	99297	75008.7	159734	138411		270485	1.23434e+06	2.50893e+06	913890	45581.6	106374	65935.8	241965	68652.1	362636	77696	68236	94560.8	41819.6	163067	90325.8		Acetyl [N-Term]
IsMasterProtein	P07225	Vitamin K-dependent protein S OS=Homo sapiens OX=9606 GN=PROS1 PE=1 SV=1	0	23	1	14	194	10	11	676	75.1	5.67	5432	180497	492744	391148	1.40823e+06	1.72775e+06	2.71781e+06	2.98078e+06	46577.2	898903	5.7797e+06	5.60503e+06	2.36954e+06	551337	752921	1.034e+06	4.12337e+06	3.94972e+06	1.99333e+06	2.77487e+06	1.54006e+06	1.86922e+06	978499	2.57947e+06	1.4917e+06
IsMasterProtein	P22891	Vitamin K-dependent protein Z OS=Homo sapiens OX=9606 GN=PROZ PE=1 SV=2	0.555	3	1	1	1	1	1	400	44.7	5.97	28										143267	210957	223194						47427.4
IsMasterProtein	P04004	Vitronectin OS=Homo sapiens OX=9606 GN=VTN PE=1 SV=1	0	14	1	7	58	6	6	478	54.3	5.8	1864	14487.3	53412	71304.1	135428	259159	595308	600961	70081.5	258341	1.49045e+06	2.46489e+06	1.40407e+06	122558	160566	226058	530979	305767	414330	315714	153788	503003	673171	1.51269e+06	425835
IsMasterProtein	Q5VU97	VWFA and cache domain-containing protein 1 OS=Homo sapiens OX=9606 GN=CACHD1 PE=2 SV=2	0.539	0	1	1	1	0	1	1274	142.2	6.43	30					106300	231081	90808.6		58588.6		624845		40676.1	56572		93896.2	65337.4	123054	34485.6	37234.5	127982	108918	260092	209124
IsMasterProtein	Q6ZQQ6	WD repeat-containing protein 87 OS=Homo sapiens OX=9606 GN=WDR87 PE=1 SV=3	0.658	0	1	1	2	1	1	2873	333	7.28	21	6857636	3640820	9.00691e+06	8.28071e+06	10242519	10747079	1.02889e+07	1.72908e+06	8.26143e+06	15194181	13994291	17150122	12024396	7166214	1.53247e+07	9.46568e+06	6.03478e+06	6.08067e+06	8.27814e+06	6.70843e+06	6553400	6.91577e+06	14199302	12587864
IsMasterProtein	B2RXF5	Zinc finger and BTB domain-containing protein 42 OS=Homo sapiens OX=9606 GN=ZBTB42 PE=1 SV=2	0.345	2	1	1	5	1	1	422	46.5	8.47	53	70317.9	190634	244021	685556	414174	1.42341e+06	533446		1.22046e+06	5313331	10597196	3.92749e+06	92586.1	293734	586312	137841	120151	789890	234488	51137.3	98815.1	37219.6	261075	432486
IsMasterProtein	O96006	Zinc finger BED domain-containing protein 1 OS=Homo sapiens OX=9606 GN=ZBED1 PE=1 SV=1	0.645	1	1	1	1	1	1	694	78.1	6.1	21											649250	199286			55914.4								81751.5
IsMasterProtein	O75152	Zinc finger CCCH domain-containing protein 11A OS=Homo sapiens OX=9606 GN=ZC3H11A PE=1 SV=3	0.164	1	1	1	11	1	1	810	89.1	8.37	109	10456543	10518687	3923184	4.60361e+06	2.55956e+06	5.30318e+06	4.92032e+06	3.16166e+06	5.92534e+06	13333179	4.09881e+06	1.70246e+06	6500966	1.67529e+06	8650245	6.44003e+06	6141503	2.8201e+06	6190030	2.50971e+06	5.8882e+06	8401028	1.07676e+06	11403260
IsMasterProtein	Q5T200	Zinc finger CCCH domain-containing protein 13 OS=Homo sapiens OX=9606 GN=ZC3H13 PE=1 SV=1	0.495	0	1	1	6	0	1	1668	196.5	9.42	33				632289	262639	372754	471478	75102.1		212920		261631
IsMasterProtein	Q14584	Zinc finger protein 266 OS=Homo sapiens OX=9606 GN=ZNF266 PE=1 SV=2	0.799	1	1	1	1	1	1	549	62.1	8.59	18	8384.63	18446.9	53667.9	45387	60271.1	142217	37680		45320.5	205793	199771	244910	25993.6	119242	127142	57102.8	119980	102928	36720.3	90311.7	190046
IsMasterProtein	Q96JG9	Zinc finger protein 469 OS=Homo sapiens OX=9606 GN=ZNF469 PE=2 SV=3	0.96	0	1	1	1	1	1	3925	409.9	7.72	16	357214	189747	445316	206441	245627	474788	421530		361199	347249	449568	741366			516673	563881	101352	123294	725700	101374	351423	279940	296641
IsMasterProtein	Q96K83	Zinc finger protein 521 OS=Homo sapiens OX=9606 GN=ZNF521 PE=1 SV=1	1.073	1	1	1	1	0	1	1311	147.8	7.01	14	128253	1.04303e+06	116701		955904	1.14221e+06	114665				691397	70692.4	59745.5	110757	301373		145717	84463.8		108891	193557	350281	397172	736562
IsMasterProtein	Q9H7M6	Zinc finger SWIM domain-containing protein 4 OS=Homo sapiens OX=9606 GN=ZSWIM4 PE=2 SV=3	0.958	1	1	1	1	0	1	989	110.1	7.06	16					98079.2	251363			85190.3		364947	321523					42213.3	57502.2	85804.9	67590.9	117502	80192.9	413588	67176
IsMasterProtein	Q9P217	Zinc finger SWIM domain-containing protein 5 OS=Homo sapiens OX=9606 GN=ZSWIM5 PE=2 SV=2	0.647	1	1	1	1	0	1	1185	130.6	7.18	22	772097	3.38398e+06	3642943	2.81036e+06	8.15744e+06	11323494	4602867		4.56178e+06	7061579	16056675	25025302	1.75295e+06	4.18985e+06	5.27645e+06	7.32129e+06	14034738	4.25391e+06	2.76568e+06	4506000	19909848	6.67982e+06	15908578	12743132
IsMasterProtein	Q6PML9	Zinc transporter 9 OS=Homo sapiens OX=9606 GN=SLC30A9 PE=1 SV=1	0.553	1	1	1	2	1	1	568	63.5	8.32	28		97882.6	324301	1.21884e+06	640132	2227117	358569		169222	708146	520627	110749	303989	714281	546187	606108	146328	338786	136614	267126	844445	372664	404488	150647
IsMasterProtein	P25311	Zinc-alpha-2-glycoprotein OS=Homo sapiens OX=9606 GN=AZGP1 PE=1 SV=2	0.252	3	1	1	3	1	1	298	34.2	6.05	83	31357	40850.4	51566.4	63514.3	65467.8	73210.5			150302	450990	330575	107663	48899.5	83629.9	668765	105806					58973
IsMasterProtein	Q12836	Zona pellucida sperm-binding protein 4 OS=Homo sapiens OX=9606 GN=ZP4 PE=1 SV=1	0.973	3	1	1	1	1	1	540	59.4	6.68	16					57698.1	143705	48129.9			160899	199973	313352			49115.2						103645
