# Supplementary material for: Mass Spectrometry Identification of Biomarkers in Extracellular Vesicles From Plasmodium vivax Liver Hypnozoite Infections
Source: Mol Cell Proteomics. 2022 Aug 24;21(10):100406. doi: 10.1016/j.mcpro.2022.100406 (PMC9520272; doi:10.1016/j.mcpro.2022.100406)
Supplement: Supplementary Table 6 [file mmc7.xlsx]

## Sheet: Table 6
H. sapiens proteins significantly associated with infection. A linear model was applied to each protein to model the abundance values given the infection status, and the obtained p-values were corrected for multiple comparisons. In total, 15 human proteins were found to be significantly changed between infection status with p < 0.05. A positive estimate indicates the protein is more abundant upon…
Accession	Protein name	Gene name	Estimate	Std..Error	t.value	Pr...t..	adj.pvalue	Biological meaning
Q5SW79	Centrosomal protein of 170 kDa	CEP170	-1.81698	0.196004	-9.27015	3.16937e-06	0.00132796	Downregulated upon infection
Q9NV29	Transmembrane protein 100	TMEM100	-1.78806	0.155598	-11.4916	4.3848e-07	0.000185038	Downregulated upon infection
Q8TB73	Protein NDNF	NDNF	-1.71163	0.147287	-11.6211	3.94802e-07	0.000167396	Downregulated upon infection
P01857	Immunoglobulin heavy constant gamma 1	IGHG1	-1.2237	0.173283	-7.0619	3.44908e-05	0.0143137	Downregulated upon infection
Q16143	Beta-synuclein	SNCB	-0.97535	0.136261	-7.15797	3.07556e-05	0.0127943	Downregulated upon infection
P07225	Vitamin K-dependent protein S	PROS1	0.95474	0.149221	6.39813	7.85129e-05	0.0323473	Upregulated upon infection
P08519	Apolipoprotein(a)	LPA	1.09063	0.175038	6.23081	9.7456e-05	0.0400544	Upregulated upon infection
O00187	Mannan-binding lectin serine protease 2	MASP2	1.38671	0.133385	10.3963	1.11191e-06	0.000467003	Upregulated upon infection
Q9BYE9	Cadherin-related family member 2	CDHR2	1.67212	0.253974	6.58384	6.20287e-05	0.0256178	Upregulated upon infection
P02743	Serum amyloid P-component	APCS	1.82191	0.173857	10.4794	1.03321e-06	0.000434982	Upregulated upon infection
P04196	Histidine-rich glycoprotein	HRG	1.96642	0.298341	6.59117	6.14598e-05	0.0254444	Upregulated upon infection
O60762	Dolichol-phosphate mannosyltransferase subunit 1	DPM1	2.04064	0.222008	9.19178	3.42208e-06	0.00143043	Upregulated upon infection
P09871	Complement C1s subcomponent	C1S	2.15828	0.277994	7.76377	1.52952e-05	0.0063781	Upregulated upon infection
O00750	Phosphatidylinositol 4-phosphate 3-kinase C2 domain-containing subunit beta	PIK3C2B	2.17681	0.18893	11.5218	4.27841e-07	0.000180977	Upregulated upon infection
Q9H7C4	Syncoilin	SYNC	2.52482	0.154981	16.2912	1.57736e-08	6.70378e-06	Upregulated upon infection
Gene ontology analysis of H.sapiens proteins associated to P. vivax infection.
GO Biological process terms
Category	Term	Count	%	PValue	Genes	List Total	Pop Hits	Pop Total	Fold Enrichment	Bonferroni	Benjamini	FDR
GOTERM_BP_DIRECT	GO:0006958~complement activation, classical pathway	3	33.3333	0.00179638	APCS, C1S, MASP2	9	158	19349	40.8207	0.132415	0.141914	0.141914
GOTERM_BP_DIRECT	GO:0042730~fibrinolysis	2	22.2222	0.00824079	PROS1, HRG	9	20	19349	214.989	0.479893	0.325511	0.325511
GOTERM_BP_DIRECT	GO:0006956~complement activation	2	22.2222	0.038617	C1S, MASP2	9	95	19349	45.2608	0.955453	0.798494	0.798494
GOTERM_BP_DIRECT	GO:0030449~regulation of complement activation	2	22.2222	0.045388	C1S, PROS1	9	112	19349	38.3909	0.974513	0.798494	0.798494
GOTERM_BP_DIRECT	GO:0002576~platelet degranulation	2	22.2222	0.0505376	PROS1, HRG	9	125	19349	34.3982	0.983376	0.798494	0.798494
GOTERM_BP_DIRECT	GO:0010951~negative regulation of endopeptidase activity	2	22.2222	0.0607639	PROS1, HRG	9	151	19349	28.4753	0.992933	0.800059	0.800059
GO Cellular component terms
Category	Term	Count	%	PValue	Genes	List Total	Pop Hits	Pop Total	Fold Enrichment	Bonferroni	Benjamini	FDR
GOTERM_CC_DIRECT	GO:0072562~blood microparticle	4	44.4444	1.94579e-05	APCS, C1S, PROS1, HRG	9	144	20164	62.2346	0.000622466	0.000622654	0.000622654
GOTERM_CC_DIRECT	GO:0005576~extracellular region	5	55.5556	0.00598896	APCS, C1S, PROS1, MASP2, HRG	9	2117	20164	5.29156	0.174877	0.0755392	0.0755392
GOTERM_CC_DIRECT	GO:0070062~extracellular exosome	5	55.5556	0.0070818	APCS, PROS1, CDHR2, MASP2, HRG	9	2217	20164	5.05287	0.203417	0.0755392	0.0755392
GOTERM_CC_DIRECT	GO:0031093~platelet alpha granule lumen	2	22.2222	0.0262794	PROS1, HRG	9	67	20164	66.8789	0.57352	0.210236	0.210236
GOTERM_CC_DIRECT	GO:0005615~extracellular space	4	44.4444	0.0330716	APCS, C1S, PROS1, MASP2	9	1911	20164	4.68957	0.659107	0.211658	0.211658
Go Molecular function terms
Category	Term	Count	%	PValue	Genes	List Total	Pop Hits	Pop Total	Fold Enrichment	Bonferroni	Benjamini	FDR
GOTERM_MF_DIRECT	GO:0005509~calcium ion binding	5	55.5556	0.000150866	APCS, C1S, PROS1, CDHR2, MASP2	9	744	18770	14.0158	0.00496657	0.00497857	0.00497857
GOTERM_MF_DIRECT	GO:0004866~endopeptidase inhibitor activity	2	22.2222	0.0186036	PROS1, HRG	9	44	18770	94.798	0.461895	0.30696	0.30696
GOTERM_MF_DIRECT	GO:0005515~protein binding	9	100	0.0391058	DPM1, APCS, C1S, PROS1, CDHR2, MASP2, SYNC, HRG, PIK3C2B	9	12518	18770	1.49944	0.731902	0.430164	0.430164
GOTERM_MF_DIRECT	GO:0004252~serine-type endopeptidase activity	2	22.2222	0.0785796	C1S, MASP2	9	191	18770	21.8383	0.93284	0.648281	0.648281
