# Supplementary material for: Mass Spectrometry Identification of Biomarkers in Extracellular Vesicles From Plasmodium vivax Liver Hypnozoite Infections
Source: Mol Cell Proteomics. 2022 Aug 24;21(10):100406. doi: 10.1016/j.mcpro.2022.100406 (PMC9520272; doi:10.1016/j.mcpro.2022.100406)
Supplement: Supplementary Table 7 [file mmc8.xlsx]

## Sheet: Table 7
Homo sapiens proteins significantly associated with MMV048 treatment. A linear model was applied to each protein to model the abundance values given the drug treatment status, and the obtained p-values were corrected for multiple comparisons. In total, 19 human proteins were found to be significantly changed upon MMV048 treatment with p < 0.05. A positive estimate indicates the protein is more ab…
Accession	Protein	gene	Estimate	Std..Error	t.value	Pr...t..	adj.pvalue	Biological meaning	Group of Identification
Q8WXI3	Ankyrin repeat and SOCS box protein 10	ASB10	-2.45137	0.105894	-23.1493	2.06354e-05	0.00823352	Downregulated in MMV048 treatment	MB-D8 condition
Q86YP4	Transcriptional repressor p66-alpha	GATAD2A	-2.40624	0.0948992	-25.3558	1.43666e-05	0.005761	Downregulated in MMV048 treatment	MB-D8 condition
P43652	Afamin	AFM	-1.98288	0.0975707	-20.3225	3.4615e-05	0.0137422	Downregulated in MMV048 treatment	MB-D8 condition
Q6P1Q0	Probable maltase-glucoamylase 2	LETMD1	-1.93494	0.111581	-17.3412	6.49034e-05	0.024858	Downregulated in MMV048 treatment	IV-D8 condition
Q2M2H8	LETM1 domain-containing protein 1	MGAM2	-1.77279	0.117237	-15.1214	0.000111486	0.0425878	Downregulated in MMV048 treatment	IV-D8 condition
Q96PD5	N-acetylmuramoyl-L-alanine amidase	PGLYRP2	-1.74222	0.0965957	-18.0362	5.55549e-05	0.0218886	Downregulated in MMV048 treatment	MB-D8 condition
Q9ULV4	Coronin-1C	CORO1C	-1.73245	0.114981	-15.0672	0.000113077	0.0430822	Downregulated in MMV048 treatment	IV-D8 condition
P00734	Prothrombin	F2	-1.3451	0.0776585	-17.3206	6.52088e-05	0.0255679	Downregulated in MMV048 treatment	MB-D8 condition
P02765	Alpha-2-HS-glycoprotein	AHSG	-1.09825	0.0633698	-17.3308	6.50583e-05	0.0255679	Downregulated in MMV048 treatment	MB-D8 condition
P01009	Alpha-1-antitrypsin	SERPINA1	-1.07103	0.0536124	-19.9774	3.70492e-05	0.0146715	Downregulated in MMV048 treatment	MB-D8 condition
Q06033	Inter-alpha-trypsin inhibitor heavy chain H3	ITIH3	-1.04497	0.071339	-14.6479	0.000126378	0.0490348	Downregulated in MMV048 treatment	MB-D8 condition
Q5VST9	Obscurin	OBSCN	-1.03656	0.0615677	-16.836	7.29534e-05	0.0285248	Downregulated in MMV048 treatment	MB-D8 condition
P27169	Serum paraoxonase/arylesterase 1	PON1	-0.93156	0.0577529	-16.1302	8.64068e-05	0.0336986	Downregulated in MMV048 treatment	MB-D8 condition
P02787	Serotransferrin	TF	-0.90233	0.0480174	-18.7917	4.72205e-05	0.0186521	Downregulated in MMV048 treatment	MB-D8 condition
Q15166	Serum paraoxonase/lactonase 3	PON3	-0.90216	0.0382053	-23.6135	1.90692e-05	0.0076277	Downregulated in MMV048 treatment	MB-D8 condition
Q9GZL7	Ribosome biogenesis protein WDR12	WDR12	1.28085	0.0628243	20.3879	3.41767e-05	0.0136023	Overexpressed in MMV048 treatment	MB-D8 condition
Q5T0F9	Coiled-coil and C2 domain-containing protein 1B	CC2D1B	1.5002	0.0892805	16.8032	7.3518e-05	0.02654	Overexpressed in MMV048 treatment	IV-D21 condition
P00846	ATP synthase subunit a	MT-ATP6	1.82143	0.120496	15.1161	0.000111642	0.0434288	Overexpressed in MMV048 treatment	MB-D8 condition
Q5SW79	Centromal protein of 170 kDa	CEP170	1.8759	0.0527322	35.5741	3.72675e-06	0.00134908	Overexpressed in MMV048 treatment	IV-D21 condition
Gene ontology analysis of H.sapiens proteins associated to MMV048 treatment in P. vivax infected FRG huHEP mice.
GO Biological process terms associated to proteins downregulated in MMV048 treatment
Category	Term	Count	%	PValue	Genes	List Total	Pop Hits	Pop Total	Fold Enrichment	Bonferroni	Benjamini	FDR
GOTERM_BP_DIRECT	GO:0002576~platelet degranulation	4	26.6667	7.18011e-05	ITIH3, TF, SERPINA1, AHSG	14	125	19349	44.2263	0.0100732	0.00869769	0.00869769
GOTERM_BP_DIRECT	GO:0044267~cellular protein metabolic process	4	26.6667	0.000123371	TF, SERPINA1, AHSG, F2	14	150	19349	36.8552	0.017246	0.00869769	0.00869769
GOTERM_BP_DIRECT	GO:0006953~acute-phase response	3	20	0.000320383	SERPINA1, AHSG, F2	14	40	19349	103.655	0.0441757	0.015058	0.015058
GOTERM_BP_DIRECT	GO:0046395~carboxylic acid catabolic process	2	13.3333	0.00134332	PON3, PON1	14	2	19349	1382.07	0.172657	0.0396861	0.0396861
GOTERM_BP_DIRECT	GO:0043687~post-translational protein modification	4	26.6667	0.00140731	TF, SERPINA1, ASB10, AHSG	14	345	19349	16.024	0.180098	0.0396861	0.0396861
GOTERM_BP_DIRECT	GO:0019439~aromatic compound catabolic process	2	13.3333	0.00268498	PON3, PON1	14	4	19349	691.036	0.315517	0.063097	0.063097
GOTERM_BP_DIRECT	GO:0010951~negative regulation of endopeptidase activity	3	20	0.00446018	ITIH3, SERPINA1, AHSG	14	151	19349	27.4584	0.467564	0.0898407	0.0898407
GOTERM_BP_DIRECT	GO:0019372~lipoxygenase pathway	2	13.3333	0.0107	PON3, PON1	14	16	19349	172.759	0.780595	0.188588	0.188588
GOTERM_BP_DIRECT	GO:0009636~response to toxic substance	2	13.3333	0.0569186	PON3, PON1	14	87	19349	31.7718	0.999742	0.778468	0.778468
GOTERM_BP_DIRECT	GO:0050727~regulation of inflammatory response	2	13.3333	0.0581912	PGLYRP2, AHSG	14	89	19349	31.0578	0.999787	0.778468	0.778468
GOTERM_BP_DIRECT	GO:0016311~dephosphorylation	2	13.3333	0.0607316	PON3, PON1	14	93	19349	29.722	0.999854	0.778468	0.778468
GOTERM_BP_DIRECT	GO:0007015~actin filament organization	2	13.3333	0.0888786	TF, CORO1C	14	138	19349	20.03	0.999998	1	1
Go Cellular component terms associated to proteins downregulated in MMV048 treatment
Category	Term	Count	%	PValue	Genes	List Total	Pop Hits	Pop Total	Fold Enrichment	Bonferroni	Benjamini	FDR
GOTERM_CC_DIRECT	GO:0072562~blood microparticle	5	33.3333	2.36205e-06	TF, AHSG, PON1, AFM, F2	15	144	20164	46.6759	0.000155883	0.000155895	0.000151171
GOTERM_CC_DIRECT	GO:0005576~extracellular region	9	60	2.44359e-05	PON3, ITIH3, TF, SERPINA1, PGLYRP2, AHSG, PON1, AFM, F2	15	2117	20164	5.71488	0.00161149	0.000755895	0.000732989
GOTERM_CC_DIRECT	GO:0070062~extracellular exosome	9	60	3.43589e-05	PON3, ITIH3, TF, SERPINA1, PGLYRP2, AHSG, PON1, AFM, F2	15	2217	20164	5.4571	0.00226516	0.000755895	0.000732989
GOTERM_CC_DIRECT	GO:0005615~extracellular space	7	46.6667	0.00110426	PON3, TF, SERPINA1, AHSG, PON1, AFM, F2	15	1911	20164	4.92405	0.0703259	0.0148264	0.0143771
GOTERM_CC_DIRECT	GO:0005788~endoplasmic reticulum lumen	4	26.6667	0.00112321	TF, SERPINA1, AHSG, F2	15	307	20164	17.5149	0.0714895	0.0148264	0.0143771
GOTERM_CC_DIRECT	GO:0031093~platelet alpha granule lumen	2	13.3333	0.0455414	SERPINA1, AHSG	15	67	20164	40.1274	0.953872	0.500956	0.485775
GOTERM_CC_DIRECT	GO:0042383~sarcolemma	2	13.3333	0.0692086	OBSCN, CORO1C	15	103	20164	26.1023	0.991205	0.63505	0.615806
GOTERM_CC_DIRECT	GO:0034774~secretory granule lumen	2	13.3333	0.0769757	TF, AHSG	15	115	20164	23.3786	0.994941	0.63505	0.615806
Go Molecular function terms associated to proteins downregulated in MMV048 treatment
Category	Term	Count	%	PValue	Genes	List Total	Pop Hits	Pop Total	Fold Enrichment	Bonferroni	Benjamini	FDR
GOTERM_MF_DIRECT	GO:0004063~aryldialkylphosphatase activity	2	13.3333	0.00149123	PON3, PON1	15	2	18770	1251.33	0.0815459	0.0637278	0.0626098
GOTERM_MF_DIRECT	GO:0102007~acyl-L-homoserine-lactone lactonohydrolase activity	2	13.3333	0.00223606	PON3, PON1	15	3	18770	834.222	0.119793	0.0637278	0.0626098
GOTERM_MF_DIRECT	GO:0004064~arylesterase activity	2	13.3333	0.00446748	PON3, PON1	15	6	18770	417.111	0.225252	0.0848822	0.083393
GOTERM_MF_DIRECT	GO:0004866~endopeptidase inhibitor activity	2	13.3333	0.032334	ITIH3, AHSG	15	44	18770	56.8788	0.846413	0.460759	0.452675
GOTERM_MF_DIRECT	GO:0004867~serine-type endopeptidase inhibitor activity	2	13.3333	0.0741685	ITIH3, SERPINA1	15	103	18770	24.2977	0.987631	0.845521	0.830687
