# Supplementary material for: Mass Spectrometry Identification of Biomarkers in Extracellular Vesicles From Plasmodium vivax Liver Hypnozoite Infections
Source: Mol Cell Proteomics. 2022 Aug 24;21(10):100406. doi: 10.1016/j.mcpro.2022.100406 (PMC9520272; doi:10.1016/j.mcpro.2022.100406)
Supplement: Supplementary Table 8 [file mmc9.xlsx]

## Sheet: Table 8
H. sapiens proteins significantly changed upon tafenoquine treatment. A linear model was applied to each protein to model the abundance values given the treatment status, and the obtained p-values were corrected for multiple comparisons. In total, 12 proteins were found to be associated with Tafenoquine treatment status with p < 0.05. A positive estimate indicates the protein is more abundant in …
Accession	Protein name	Gene name	Estimate	Std..Error	t.value	Pr...t..	adj.pvalue	Biological meaning
Q6AI39	BRD4-interacting chromatin-remodeling complex-associated protein-like	BICRAL	-3.30218	0.089952	-36.7105	3.28736e-06	0.00127549	Tafenoquine treated
Q9H7C4	Syncoilin	SYNC	-2.6768	0.160288	-16.7	7.53308e-05	0.0288517	Tafenoquine treated
O00750	Phosphatidylinositol 4-phosphate 3-kinase C2 domain-containing subunit beta	PIK3C2B	-2.48093	0.166494	-14.901	0.00011813	0.0450076	Tafenoquine treated
Q5VU97	VWFA and cache domain-containing protein 1	CACHD1	-1.73534	0.119624	-14.5067	0.000131294	0.0496292	Tafenoquine treated
P48059	LIM and senescent cell antigen-like-containing domain protein 1	LIMS1	-1.16609	0.0526187	-22.1612	2.45418e-05	0.00949766	Tafenoquine treated
P05204	Non-histone chromosomal protein HMG-17	HMGN2	0.92361	0.0498324	18.5343	4.98725e-05	0.0191511	Untreated samples
P25311	Zinc-alpha-2-glycoprotein	AZGP1	0.95342	0.0650019	14.6676	0.000125711	0.0476446	Untreated samples
Q16143	Beta-synuclein	SNCB	0.98573	0.0644647	15.291	0.00010669	0.0407555	Untreated samples
P01138	Beta-nerve growth factor	NGF	1.75277	0.118471	14.7949	0.000121505	0.0461718	Untreated samples
Q5SW79	Centrosomal protein of 170 kDa	CEP170	1.90948	0.0998748	19.1187	4.40996e-05	0.0169783	Untreated samples
Q8N8G6	Putative uncharacterized protein C15orf54	LINC02915	1.9796	0.098754	20.0457	3.65503e-05	0.0141084	Untreated samples
O75822	Eukaryotic translation initiation factor 3 subunit J	EIF3J	2.76296	0.0273257	101.112	5.73665e-08	2.23156e-05	Untreated samples
Proteins significantly associated with infection mode. A linear model was applied to each protein to model the abundance values given the infection mode, and the obtained p-values were corrected for multiple comparisons. In total, 12 proteins were found to be significantly changed between infection status with p < 0.05. Specifically, 6 of them were human proteins, 5 of them were mouse proteins, a…
Accession	Protein name	Gene name	Estimate	Std..Error	t.value	Pr...t..	adj.pvalue	specie	Biological meaning
P01138	Beta-nerve growth factor	NGF	-2.19669	0.1945	-11.294	9.5415e-06	0.0117456	Homo sapiens	Intravenous infection associated
P60660	Myosin light polypeptide 6	MYL6	-1.92158	0.17102	-11.236	9.87485e-06	0.0121461	Homo sapiens	Intravenous infection associated
P06681	Complement C2	C2	2.02002	0.195049	10.3565	1.69752e-05	0.0208116	Homo sapiens	Mosquito bite associated
Q04756	Hepatocyte growth factor activator	HGFAC	2.03395	0.202625	10.038	2.08657e-05	0.0255396	Homo sapiens	Mosquito bite associated
P40938	Replication factor C subunit 3	RFC3	2.04608	0.196844	10.3944	1.65692e-05	0.0203304	Homo sapiens	Mosquito bite associated
Q86YP4	Q86YP4	GATAD2A	2.82985	0.191632	14.7671	1.56317e-06	0.00193208	Homo sapiens	Mosquito bite associated
Q922H4	Mannose-1-phosphate guanyltransferase alpha	Gmppa	-1.38153	0.127357	-10.8477	1.24819e-05	0.0153402	Mus musculus	Intravenous infection associated
Q8C5Q4	G-rich sequence factor 1	Grsf1	1.89684	0.196243	9.66579	2.67559e-05	0.0326958	Mus musculus	Mosquito bite associated
P13597	Intercellular adhesion molecule 1	Icam1	2.01653	0.191844	10.5113	1.53863e-05	0.0188944	Mus musculus	Mosquito bite associated
Q9Z109	V-set and immunoglobulin domain-containing protein 2	Vsig2	2.58001	0.201356	12.8131	4.09023e-06	0.00504734	Mus musculus	Mosquito bite associated
Q80UE6	Serine/threonine-protein kinase WNK4	Wnk4	2.62862	0.219477	11.9767	6.44169e-06	0.00793616	Mus musculus	Mosquito bite associated
A5K919	Tryptophanyl-tRNA synthetase, putative	PVX_101475	2.12803	0.208127	10.2246	1.84761e-05	0.0226332	Plasmodium vivax	Mosquito bite associated
H. sapiens proteins significantly changed during the courrse of infection. A linear model was applied to each protein to model the abundance values given the infection mode, and the obtained p-values were corrected for multiple comparisons. In total, 2 proteins were found to be significantly changed during the course of infection, as measured 8 and 21 days after infection, with p < 0.05, and cont…
Accession	Protein name	Gene name	Estimate	Std..Error	t.value	Pr...t..	adj.pvalue	Biological meaning
P06727	Apolipoprotein A-IV	APOA4	-1.64374	0.169836	-9.6784	4.69398e-06	0.00190575	protein more abundant at D8
Q99062	Granulocyte colony-stimulating factor receptor	CSF3R	1.51115	0.176598	8.55701	1.28778e-05	0.0052155	Protein more abundant at D21
